# Supplementary material for: 1-O-Acetyl-3,4,6-tri-O-benzyl-2-C-bromo­methyl-2-de­oxy-α-d-glucopyran­ose
Source: Acta Crystallogr Sect E Struct Rep Online. 2012 Dec 12;69(Pt 1):o73. doi: 10.1107/S1600536812048453 (PMC3588367; doi:10.1107/S1600536812048453)
Supplement: Supplementary file 1 [file e-69-00o73-sup1.cif]

##############################################################################
#                                                                            #
# This CIF contains the data in a paper accepted for publication in          #
# Acta Crystallographica Section E. It conforms to the requirements of       #
# Notes for Authors for Acta Crystallographica Section E, and has been       #
# peer reviewed under the auspices of the IUCr Commission on Journals.       #
#                                                                            #
# Full details of the Crystallographic Information File format               #
# are given in the paper "The Crystallographic Information File (CIF):       #
# a New Standard Archive File for Crystallography" by S. R. Hall, F. H.      #
# Allen and I. D. Brown [Acta Cryst. (1991), A47, 655-685].                  #
#                                                                            #
# The current version of the core CIF dictionary is obtainable from          #
# ftp://ftp.iucr.org/pub/cif_core.dic.                                       #
#                                                                            #
# Software is freely available for graphical display of the structure(s)     #
# in this CIF. For information consult the CIF software page                 #
# http://www.iucr.org/resources/cif/software.                                #
#                                                                            #
# This file may be used for bona fide research purposes within the           #
# scientific community so long as proper attribution is given to the journal # 
# article from which it was obtained.                                        #
#                                                                            #
##############################################################################
data_global
_audit_creation_method     'WinGX routine CIF_UPDATE'
_audit_conform_dict_name     cif_core.dic
_audit_conform_dict_version     2.4
_journal_data_validation_number     ?
_journal_date_recd_electronic     2012-11-16
_journal_date_accepted     2012-11-26
_journal_name_full     'Acta Crystallographica, Section E'
_journal_year     2013
_journal_volume     69
_journal_issue      1
_journal_page_first     o73
_journal_page_last     o73
_journal_paper_category     QO
_journal_paper_doi     10.1107/S1600536812048453
_journal_coeditor_code     HG5273
_publ_contact_author_name     'Phasha, Zanele H.'
_publ_contact_author_address
;
Research Center for Synthesis and Catalysis
Department of Chemistry
University of Johannesburg (APK Campus)
PO Box 524
Auckland Park
Johannesburg
2006
South Africa
;
_publ_contact_author_email     zhphasha@uj.ac.za
_publ_contact_author_fax     '+27-11 559 4415'
_publ_contact_author_phone     '+27-11-559 2819'
_publ_section_title
;\
1-<i>O</i>-Acetyl-3,4,6-tri-<i>O</i>-benzyl-2-<i>C</i>-bromomethyl-2-deoxy-\a-\
<i>D</i>-glucopyranose
;
loop_
    _publ_author_name
    _publ_author_footnote
    _publ_author_address
    'Kinfe, Henok H.'
;
;
;
Research Center for Synthesis and Catalysis
Department of Chemistry
University of Johannesburg (APK Campus)
PO Box 524
Auckland Park
Johannesburg
2006
South Africa
;
    'Makolo, Felix L.'
;
;
;
Research Center for Synthesis and Catalysis
Department of Chemistry
University of Johannesburg (APK Campus)
PO Box 524
Auckland Park
Johannesburg
2006
South Africa
;
    'Phasha, Zanele H.'
;
;
;
Research Center for Synthesis and Catalysis
Department of Chemistry
University of Johannesburg (APK Campus)
PO Box 524
Auckland Park
Johannesburg
2006
South Africa
;
data_I
_audit_creation_method     'WinGX routine CIF_UPDATE'
_chemical_name_systematic
;
1-<i>O</i>-Acetyl-3,4,6-tri-<i>O</i>-benzyl-2-<i>C</i>-bromomethyl-
2-deoxy-\a-<i>D</i>-glucopyranose
;
_chemical_formula_moiety     'C30 H33 Br O6'
_chemical_formula_sum     'C30 H33 Br O6'
_chemical_formula_iupac     'C30 H33 Br O6'
_chemical_formula_weight     569.47
_symmetry_cell_setting     orthorhombic
_symmetry_space_group_name_H-M     'P 21 21 21'
_symmetry_space_group_name_Hall     'P 2ac 2ab'
_space_group_crystal_system     orthorhombic
_space_group_name_H-M_alt     'P 21 21 21'
_space_group_name_Hall     'P 2ac 2ab'
loop_
    _symmetry_equiv_pos_as_xyz
    'x, y, z'
    'x+1/2, -y+1/2, -z'
    '-x, y+1/2, -z+1/2'
    '-x+1/2, -y, z+1/2'
_cell_length_a     5.5097(4)
_cell_length_b     19.9357(11)
_cell_length_c     24.4597(16)
_cell_angle_alpha     90
_cell_angle_beta     90
_cell_angle_gamma     90
_cell_volume     2686.6(3)
_cell_formula_units_Z     4
_cell_measurement_reflns_used     9957
_cell_measurement_theta_min     4.24
_cell_measurement_theta_max     65.18
_cell_measurement_temperature     100
_exptl_crystal_description     needle
_exptl_crystal_colour     colourless
_exptl_crystal_size_max     0.43
_exptl_crystal_size_mid     0.05
_exptl_crystal_size_min     0.05
_exptl_crystal_density_diffrn     1.408
_exptl_crystal_density_method     'not measured'
_exptl_crystal_F_000     1184
_exptl_absorpt_coefficient_mu     2.433
_exptl_absorpt_correction_type     multi-scan
_exptl_absorpt_process_details     '(SADABS, Bruker, 2008)'
_exptl_absorpt_correction_T_min     0.6125
_exptl_absorpt_correction_T_max     0.7527
_exptl_special_details
;
Absorption correction:
SADABS-2008/1 (Bruker,2008) was used for absorption correction.
wR2(int) was 0.1272 before and 0.0933 after correction.
The Ratio of minimum to maximum transmission is 0.8137.
The \l/2 correction factor is 0.0015.
	
The intensity data was collected on a Bruker Apex DUO 4 K CCD diffractometer
using an exposure time of 5 s/frame. A total of 4554 frames were collected
with a frame width of 1\% covering up to \q = 66.16\% with 99.6% completeness
accomplished.
;
_diffrn_ambient_temperature     100
_diffrn_radiation_type     CuK\a
_diffrn_radiation_wavelength     1.54178
_diffrn_radiation_monochromator     'Incoatec Quazar Multilayer Mirror'
_diffrn_measurement_device_type     'Bruker APEX DUO 4K-CCD'
_diffrn_measurement_method     '\f and \w scans'
_diffrn_detector_area_resol_mean     8.4
_diffrn_reflns_number     51826
_diffrn_reflns_av_R_equivalents     0.0974
_diffrn_reflns_theta_min     4.24
_diffrn_reflns_theta_max     66.16
_diffrn_reflns_theta_full     66.16
_diffrn_measured_fraction_theta_max     0.996
_diffrn_measured_fraction_theta_full     0.996
_diffrn_reflns_limit_h_min     -6
_diffrn_reflns_limit_h_max     5
_diffrn_reflns_limit_k_min     -23
_diffrn_reflns_limit_k_max     23
_diffrn_reflns_limit_l_min     -28
_diffrn_reflns_limit_l_max     28
_diffrn_standards_number     0
_refine_special_details
;
Refinement of <i>F</i>^2^ against ALL reflections. The weighted <i>R</i>-factor
<i>wR</i> and goodness of fit <i>S</i> are based on <i>F</i>^2^, conventional
<i>R</i>-factors <i>R</i> are based on <i>F</i>, with <i>F</i> set to zero for
negative <i>F</i>^2^. The threshold expression of <i>F</i>^2^ >
2\s(<i>F</i>^2^) is used only for calculating <i>R</i>-factors(gt) <i>etc</i>.
and is not relevant to the choice of reflections for refinement.
<i>R</i>-factors based on <i>F</i>^2^ are statistically about twice as large
as those based on <i>F</i>, and <i>R</i>- factors based on ALL data will be
even larger.
;
_reflns_number_total     4637
_reflns_number_gt     4177
_reflns_threshold_expression     I>2\s(I)
_refine_ls_structure_factor_coef     Fsqd
_refine_ls_matrix_type     full
_refine_ls_R_factor_all     0.0469
_refine_ls_R_factor_gt     0.0414
_refine_ls_wR_factor_ref     0.0963
_refine_ls_goodness_of_fit_ref     1.04
_refine_ls_restrained_S_all     1.04
_refine_ls_number_reflns     4637
_refine_ls_number_parameters     335
_refine_ls_number_restraints     0
_refine_ls_hydrogen_treatment     constr
_refine_ls_weighting_scheme     calc
_refine_ls_weighting_details
         'calc w=1/[\s^2^(Fo^2^)+(0.0448P)^2^+1.5950P] where P=(Fo^2^+2Fc^2^)/3'
_atom_sites_solution_hydrogens     geom
_atom_sites_solution_primary     direct
_atom_sites_solution_secondary     difmap
_refine_ls_shift/su_max     0.001
_refine_ls_shift/su_mean     0
_refine_diff_density_max     1.042
_refine_diff_density_min     -0.608
_refine_ls_extinction_method     none
_refine_ls_abs_structure_details     'Flack (1983), 1893 Friedel pairs'
_refine_ls_abs_structure_Flack     -0.01(2)
loop_
    _atom_type_symbol
    _atom_type_description
    _atom_type_scat_dispersion_real
    _atom_type_scat_dispersion_imag
    _atom_type_scat_source
    C C 0.0181 0.0091 'International Tables Vol C Tables 4.2.6.8 and 6.1.1.4'
    H H 0 0 'International Tables Vol C Tables 4.2.6.8 and 6.1.1.4'
    Br Br -0.6763 1.2805 'International Tables Vol C Tables 4.2.6.8 and 6.1.1.4'
    O O 0.0492 0.0322 'International Tables Vol C Tables 4.2.6.8 and 6.1.1.4'
_computing_data_collection     'APEX2 (Bruker, 2011)'
_computing_cell_refinement     'SAINT (Bruker, 2008)'
_computing_data_reduction     'SAINT  (Bruker, 2008)'
_computing_structure_solution     'SUPERFLIP (Palatinus & Chapuis, 2007)'
_computing_structure_refinement     'SHELXL97 (Sheldrick, 2008)'
_computing_molecular_graphics     'OLEX2 (Dolomanov <i>et al.</i> 2009)'
_computing_publication_material     'OLEX2 (Dolomanov <i>et al.</i> 2009)'
loop_
    _atom_site_type_symbol
    _atom_site_label
    _atom_site_fract_x
    _atom_site_fract_y
    _atom_site_fract_z
    _atom_site_U_iso_or_equiv
    _atom_site_adp_type
    _atom_site_calc_flag
    _atom_site_refinement_flags
    _atom_site_occupancy
    _atom_site_disorder_assembly
    _atom_site_disorder_group
    Br Br1 1.52718(7) 0.657227(17) 0.318194(16) 0.03952(13) Uani d . 1 . .
    O O1 1.1736(6) 0.61572(12) 0.48483(10) 0.0340(6) Uani d . 1 . .
    O O2 1.0466(5) 0.68570(10) 0.41379(9) 0.0326(6) Uani d . 1 . .
    O O3 1.2526(6) 0.76628(11) 0.45934(11) 0.0400(7) Uani d . 1 . .
    O O4 1.0000(6) 0.48064(10) 0.36332(9) 0.0351(6) Uani d . 1 . .
    O O5 0.7051(6) 0.48859(11) 0.45817(11) 0.0392(7) Uani d . 1 . .
    O O6 1.0735(6) 0.52549(12) 0.57192(10) 0.0396(7) Uani d . 1 . .
    C C1 1.2250(8) 0.63710(16) 0.43169(15) 0.0316(9) Uani d . 1 . .
    H H1 1.3896 0.6582 0.431 0.038 Uiso calc R 1 . .
    C C2 1.2183(8) 0.57915(16) 0.39091(15) 0.0330(9) Uani d . 1 . .
    H H2 1.3572 0.5485 0.3992 0.04 Uiso calc R 1 . .
    C C3 0.9832(8) 0.53928(14) 0.39714(13) 0.0297(8) Uani d . 1 . .
    H H3 0.8448 0.5675 0.384 0.036 Uiso calc R 1 . .
    C C4 0.9363(7) 0.51944(16) 0.45609(14) 0.0319(8) Uani d . 1 . .
    H H4 1.0638 0.4873 0.4688 0.038 Uiso calc R 1 . .
    C C5 0.9433(8) 0.58369(16) 0.49090(14) 0.0338(9) Uani d . 1 . .
    H H5 0.8151 0.6149 0.4771 0.041 Uiso calc R 1 . .
    C C6 1.0804(8) 0.74997(16) 0.43301(15) 0.0312(9) Uani d . 1 . .
    C C7 0.8758(8) 0.79337(17) 0.41525(16) 0.0366(10) Uani d . 1 . .
    H H7A 0.9038 0.8394 0.4279 0.055 Uiso calc R 1 . .
    H H7B 0.7239 0.7765 0.4309 0.055 Uiso calc R 1 . .
    H H7C 0.8646 0.7929 0.3753 0.055 Uiso calc R 1 . .
    C C8 1.2419(8) 0.60206(17) 0.33175(15) 0.0375(10) Uani d . 1 . .
    H H8A 1.0952 0.6279 0.3217 0.045 Uiso calc R 1 . .
    H H8B 1.249 0.562 0.3078 0.045 Uiso calc R 1 . .
    C C9 0.7950(8) 0.46920(17) 0.33029(15) 0.0355(9) Uani d . 1 . .
    H H9A 0.7645 0.5089 0.3069 0.043 Uiso calc R 1 . .
    H H9B 0.6505 0.462 0.3536 0.043 Uiso calc R 1 . .
    C C10 0.8379(8) 0.40787(17) 0.29466(15) 0.0325(9) Uani d . 1 . .
    C C11 0.6658(8) 0.39109(18) 0.25596(15) 0.0384(10) Uani d . 1 . .
    H H11 0.5251 0.4181 0.2515 0.046 Uiso calc R 1 . .
    C C12 0.6995(9) 0.3342(2) 0.22338(16) 0.0443(10) Uani d . 1 . .
    H H12 0.5808 0.3224 0.1969 0.053 Uiso calc R 1 . .
    C C13 0.9042(9) 0.29499(18) 0.22953(17) 0.0436(11) Uani d . 1 . .
    H H13 0.9269 0.2565 0.2072 0.052 Uiso calc R 1 . .
    C C14 1.0756(9) 0.31201(18) 0.26817(17) 0.0425(11) Uani d . 1 . .
    H H14 1.2165 0.2851 0.2726 0.051 Uiso calc R 1 . .
    C C15 1.0426(9) 0.36864(16) 0.30087(15) 0.0371(9) Uani d . 1 . .
    H H15 1.1612 0.3802 0.3274 0.045 Uiso calc R 1 . .
    C C16 0.6728(10) 0.43619(19) 0.49772(17) 0.0467(11) Uani d . 1 . .
    H H16A 0.5836 0.4537 0.5298 0.056 Uiso calc R 1 . .
    H H16B 0.8329 0.4197 0.5102 0.056 Uiso calc R 1 . .
    C C17 0.5316(9) 0.37961(16) 0.47184(15) 0.0367(9) Uani d . 1 . .
    C C18 0.6145(8) 0.35048(19) 0.42360(16) 0.0412(10) Uani d . 1 . .
    H H18 0.7611 0.3657 0.4073 0.049 Uiso calc R 1 . .
    C C19 0.4844(11) 0.29972(18) 0.39955(17) 0.0517(12) Uani d . 1 . .
    H H19 0.5387 0.2812 0.3659 0.062 Uiso calc R 1 . .
    C C20 0.2765(11) 0.2752(2) 0.4234(2) 0.0604(15) Uani d . 1 . .
    H H20 0.1886 0.2398 0.4066 0.072 Uiso calc R 1 . .
    C C21 0.1970(10) 0.3025(2) 0.4719(2) 0.0552(13) Uani d . 1 . .
    H H21 0.0544 0.2858 0.4889 0.066 Uiso calc R 1 . .
    C C22 0.3263(9) 0.35477(19) 0.49587(17) 0.0441(10) Uani d . 1 . .
    H H22 0.2712 0.3734 0.5294 0.053 Uiso calc R 1 . .
    C C23 0.9028(8) 0.57286(17) 0.55147(15) 0.0371(10) Uani d . 1 . .
    H H23A 0.9214 0.616 0.5711 0.045 Uiso calc R 1 . .
    H H23B 0.7359 0.5562 0.5577 0.045 Uiso calc R 1 . .
    C C24 1.0720(10) 0.5265(2) 0.62974(16) 0.0533(12) Uani d . 1 . .
    H H24A 0.9042 0.5199 0.6432 0.064 Uiso calc R 1 . .
    H H24B 1.1306 0.5705 0.643 0.064 Uiso calc R 1 . .
    C C25 1.2327(9) 0.4717(2) 0.65142(16) 0.0442(11) Uani d . 1 . .
    C C26 1.1766(9) 0.4043(2) 0.64257(18) 0.0504(11) Uani d . 1 . .
    H H26 1.0354 0.3925 0.6225 0.06 Uiso calc R 1 . .
    C C27 1.3272(9) 0.3549(2) 0.66308(18) 0.0511(11) Uani d . 1 . .
    H H27 1.288 0.309 0.6572 0.061 Uiso calc R 1 . .
    C C28 1.5319(10) 0.37129(19) 0.69168(16) 0.0496(11) Uani d . 1 . .
    H H28 1.635 0.3371 0.7056 0.06 Uiso calc R 1 . .
    C C29 1.5872(10) 0.4378(2) 0.70016(17) 0.0524(12) Uani d . 1 . .
    H H29 1.7305 0.4496 0.7195 0.063 Uiso calc R 1 . .
    C C30 1.4362(9) 0.48721(18) 0.68078(17) 0.0470(10) Uani d . 1 . .
    H H30 1.4737 0.5329 0.6879 0.056 Uiso calc R 1 . .
loop_
    _atom_site_aniso_label
    _atom_site_aniso_U_11
    _atom_site_aniso_U_22
    _atom_site_aniso_U_33
    _atom_site_aniso_U_12
    _atom_site_aniso_U_13
    _atom_site_aniso_U_23
    Br1 0.0362(2) 0.02898(18) 0.0534(2) 0.00229(17) -0.00030(19) 0.00481(16)
    O1 0.0390(18) 0.0234(12) 0.0397(14) 0.0005(11) -0.0060(13) -0.0011(10)
    O2 0.0385(17) 0.0174(10) 0.0419(12) 0.0030(11) -0.0051(13) -0.0026(9)
    O3 0.0414(19) 0.0239(12) 0.0546(16) -0.0036(12) -0.0056(14) -0.0026(11)
    O4 0.0393(17) 0.0219(10) 0.0442(12) 0.0038(12) -0.0062(14) -0.0071(9)
    O5 0.0436(19) 0.0251(12) 0.0488(15) -0.0033(12) -0.0060(13) 0.0063(11)
    O6 0.050(2) 0.0314(13) 0.0374(13) 0.0091(12) 0.0003(13) 0.0005(10)
    C1 0.031(2) 0.0222(16) 0.041(2) 0.0025(15) -0.0038(17) -0.0011(14)
    C2 0.036(2) 0.0192(16) 0.044(2) 0.0052(15) -0.0054(18) -0.0032(14)
    C3 0.029(2) 0.0164(13) 0.0433(18) 0.0013(16) -0.0066(19) -0.0051(12)
    C4 0.030(2) 0.0226(16) 0.0433(19) 0.0013(15) -0.0044(17) -0.0017(14)
    C5 0.035(3) 0.0235(16) 0.0432(19) 0.0036(16) -0.0019(18) 0.0001(14)
    C6 0.034(3) 0.0189(15) 0.0402(19) -0.0019(15) 0.0061(18) -0.0009(14)
    C7 0.042(3) 0.0223(17) 0.045(2) 0.0051(16) 0.0039(19) -0.0017(15)
    C8 0.045(3) 0.0234(17) 0.044(2) 0.0029(17) -0.0037(19) -0.0003(15)
    C9 0.040(2) 0.0240(17) 0.043(2) 0.0009(16) -0.0043(18) -0.0046(15)
    C10 0.035(2) 0.0242(17) 0.0384(19) -0.0051(16) -0.0012(18) 0.0012(15)
    C11 0.044(3) 0.0278(18) 0.044(2) -0.0050(17) 0.000(2) -0.0003(16)
    C12 0.053(3) 0.036(2) 0.044(2) -0.011(2) -0.005(2) -0.0057(17)
    C13 0.056(3) 0.0254(18) 0.049(2) -0.0059(18) 0.005(2) -0.0069(16)
    C14 0.043(3) 0.0265(18) 0.058(2) -0.0018(17) 0.003(2) -0.0060(17)
    C15 0.039(3) 0.0280(16) 0.0443(19) -0.0057(17) -0.0024(19) -0.0044(14)
    C16 0.058(3) 0.033(2) 0.049(2) -0.010(2) -0.005(2) 0.0031(18)
    C17 0.039(3) 0.0245(16) 0.047(2) 0.0043(18) -0.002(2) 0.0058(14)
    C18 0.040(3) 0.034(2) 0.049(2) 0.0060(19) -0.0005(18) 0.0030(18)
    C19 0.068(4) 0.0322(19) 0.055(2) 0.012(2) -0.008(3) -0.0039(17)
    C20 0.082(4) 0.027(2) 0.072(3) -0.007(2) -0.031(3) 0.007(2)
    C21 0.045(3) 0.042(2) 0.078(3) -0.011(2) -0.006(3) 0.021(2)
    C22 0.047(3) 0.035(2) 0.050(2) 0.0075(19) 0.004(2) 0.0066(18)
    C23 0.040(3) 0.0254(17) 0.046(2) 0.0060(16) -0.0008(18) 0.0004(15)
    C24 0.057(4) 0.060(3) 0.042(2) 0.015(2) 0.001(2) 0.0043(19)
    C25 0.055(3) 0.041(2) 0.036(2) 0.011(2) 0.011(2) 0.0016(17)
    C26 0.045(3) 0.055(3) 0.051(2) 0.004(2) -0.006(2) -0.009(2)
    C27 0.054(3) 0.034(2) 0.065(3) -0.001(2) 0.002(2) -0.0014(19)
    C28 0.062(3) 0.0396(19) 0.047(2) 0.010(2) 0.003(2) 0.0092(16)
    C29 0.062(4) 0.047(2) 0.049(2) 0.000(2) -0.011(2) 0.0013(19)
    C30 0.062(3) 0.0329(18) 0.046(2) 0.0002(19) 0.000(3) 0.0022(18)
_geom_special_details
;
All s.u.'s (except the s.u. in the dihedral angle between two l.s. planes) are
estimated using the full covariance matrix. The cell s.u.'s are taken into
account individually in the estimation of s.u.'s in distances, angles and
torsion angles; correlations between s.u.'s in cell parameters are only used
when they are defined by crystal symmetry. An approximate (isotropic)
treatment of cell s.u.'s is used for estimating s.u.'s involving l.s. planes.
;
loop_
    _geom_bond_atom_site_label_1
    _geom_bond_atom_site_label_2
    _geom_bond_site_symmetry_2
    _geom_bond_distance
    _geom_bond_publ_flag
    Br1 C8 . 1.947(4) ?
    O1 C1 . 1.397(4) ?
    O1 C5 . 1.428(5) ?
    O2 C1 . 1.448(4) ?
    O2 C6 . 1.377(4) ?
    O3 C6 . 1.192(5) ?
    O4 C3 . 1.435(3) ?
    O4 C9 . 1.407(5) ?
    O5 C4 . 1.415(5) ?
    O5 C16 . 1.435(5) ?
    O6 C23 . 1.423(5) ?
    O6 C24 . 1.414(5) ?
    C1 H1 . 1 ?
    C1 C2 . 1.527(5) ?
    C2 H2 . 1 ?
    C2 C3 . 1.528(6) ?
    C2 C8 . 1.523(5) ?
    C3 H3 . 1 ?
    C3 C4 . 1.517(5) ?
    C4 H4 . 1 ?
    C4 C5 . 1.538(5) ?
    C5 H5 . 1 ?
    C5 C23 . 1.514(5) ?
    C6 C7 . 1.486(5) ?
    C7 H7A . 0.98 ?
    C7 H7B . 0.98 ?
    C7 H7C . 0.98 ?
    C8 H8A . 0.99 ?
    C8 H8B . 0.99 ?
    C9 H9A . 0.99 ?
    C9 H9B . 0.99 ?
    C9 C10 . 1.520(5) ?
    C10 C11 . 1.381(6) ?
    C10 C15 . 1.381(6) ?
    C11 H11 . 0.95 ?
    C11 C12 . 1.399(5) ?
    C12 H12 . 0.95 ?
    C12 C13 . 1.381(6) ?
    C13 H13 . 0.95 ?
    C13 C14 . 1.378(6) ?
    C14 H14 . 0.95 ?
    C14 C15 . 1.395(5) ?
    C15 H15 . 0.95 ?
    C16 H16A . 0.99 ?
    C16 H16B . 0.99 ?
    C16 C17 . 1.510(6) ?
    C17 C18 . 1.392(6) ?
    C17 C22 . 1.367(6) ?
    C18 H18 . 0.95 ?
    C18 C19 . 1.373(6) ?
    C19 H19 . 0.95 ?
    C19 C20 . 1.375(8) ?
    C20 H20 . 0.95 ?
    C20 C21 . 1.375(7) ?
    C21 H21 . 0.95 ?
    C21 C22 . 1.392(6) ?
    C22 H22 . 0.95 ?
    C23 H23A . 0.99 ?
    C23 H23B . 0.99 ?
    C24 H24A . 0.99 ?
    C24 H24B . 0.99 ?
    C24 C25 . 1.503(6) ?
    C25 C26 . 1.394(6) ?
    C25 C30 . 1.367(7) ?
    C26 H26 . 0.95 ?
    C26 C27 . 1.383(7) ?
    C27 H27 . 0.95 ?
    C27 C28 . 1.367(7) ?
    C28 H28 . 0.95 ?
    C28 C29 . 1.377(6) ?
    C29 H29 . 0.95 ?
    C29 C30 . 1.373(6) ?
    C30 H30 . 0.95 ?
loop_
    _geom_angle_atom_site_label_1
    _geom_angle_atom_site_label_2
    _geom_angle_atom_site_label_3
    _geom_angle_site_symmetry_1
    _geom_angle_site_symmetry_3
    _geom_angle
    _geom_angle_publ_flag
    C1 O1 C5 . . 114.4(3) ?
    C6 O2 C1 . . 115.3(3) ?
    C9 O4 C3 . . 114.3(3) ?
    C4 O5 C16 . . 116.9(3) ?
    C24 O6 C23 . . 109.8(3) ?
    O1 C1 O2 . . 110.3(3) ?
    O1 C1 H1 . . 109.2 ?
    O1 C1 C2 . . 111.8(3) ?
    O2 C1 H1 . . 109.2 ?
    O2 C1 C2 . . 107.0(3) ?
    C2 C1 H1 . . 109.2 ?
    C1 C2 H2 . . 108.1 ?
    C1 C2 C3 . . 110.4(3) ?
    C3 C2 H2 . . 108.1 ?
    C8 C2 C1 . . 113.1(3) ?
    C8 C2 H2 . . 108.1 ?
    C8 C2 C3 . . 108.9(3) ?
    O4 C3 C2 . . 108.1(3) ?
    O4 C3 H3 . . 108.8 ?
    O4 C3 C4 . . 110.3(2) ?
    C2 C3 H3 . . 108.8 ?
    C4 C3 C2 . . 112.0(3) ?
    C4 C3 H3 . . 108.8 ?
    O5 C4 C3 . . 107.5(3) ?
    O5 C4 H4 . . 110.1 ?
    O5 C4 C5 . . 111.4(3) ?
    C3 C4 H4 . . 110.1 ?
    C3 C4 C5 . . 107.7(3) ?
    C5 C4 H4 . . 110.1 ?
    O1 C5 C4 . . 109.7(3) ?
    O1 C5 H5 . . 108.3 ?
    O1 C5 C23 . . 107.3(3) ?
    C4 C5 H5 . . 108.3 ?
    C23 C5 C4 . . 114.8(3) ?
    C23 C5 H5 . . 108.3 ?
    O2 C6 C7 . . 109.8(3) ?
    O3 C6 O2 . . 123.1(3) ?
    O3 C6 C7 . . 127.1(3) ?
    C6 C7 H7A . . 109.5 ?
    C6 C7 H7B . . 109.5 ?
    C6 C7 H7C . . 109.5 ?
    H7A C7 H7B . . 109.5 ?
    H7A C7 H7C . . 109.5 ?
    H7B C7 H7C . . 109.5 ?
    Br1 C8 H8A . . 108.8 ?
    Br1 C8 H8B . . 108.8 ?
    C2 C8 Br1 . . 113.6(3) ?
    C2 C8 H8A . . 108.8 ?
    C2 C8 H8B . . 108.8 ?
    H8A C8 H8B . . 107.7 ?
    O4 C9 H9A . . 109.8 ?
    O4 C9 H9B . . 109.8 ?
    O4 C9 C10 . . 109.6(3) ?
    H9A C9 H9B . . 108.2 ?
    C10 C9 H9A . . 109.8 ?
    C10 C9 H9B . . 109.8 ?
    C11 C10 C9 . . 118.8(4) ?
    C15 C10 C9 . . 121.3(3) ?
    C15 C10 C11 . . 119.9(3) ?
    C10 C11 H11 . . 120.1 ?
    C10 C11 C12 . . 119.7(4) ?
    C12 C11 H11 . . 120.1 ?
    C11 C12 H12 . . 119.8 ?
    C13 C12 C11 . . 120.4(4) ?
    C13 C12 H12 . . 119.8 ?
    C12 C13 H13 . . 120.2 ?
    C14 C13 C12 . . 119.7(4) ?
    C14 C13 H13 . . 120.2 ?
    C13 C14 H14 . . 119.9 ?
    C13 C14 C15 . . 120.2(4) ?
    C15 C14 H14 . . 119.9 ?
    C10 C15 C14 . . 120.1(4) ?
    C10 C15 H15 . . 119.9 ?
    C14 C15 H15 . . 119.9 ?
    O5 C16 H16A . . 109.9 ?
    O5 C16 H16B . . 109.9 ?
    O5 C16 C17 . . 109.0(3) ?
    H16A C16 H16B . . 108.3 ?
    C17 C16 H16A . . 109.9 ?
    C17 C16 H16B . . 109.9 ?
    C18 C17 C16 . . 119.9(4) ?
    C22 C17 C16 . . 121.1(4) ?
    C22 C17 C18 . . 119.0(4) ?
    C17 C18 H18 . . 120 ?
    C19 C18 C17 . . 119.9(4) ?
    C19 C18 H18 . . 120 ?
    C18 C19 H19 . . 119.5 ?
    C18 C19 C20 . . 121.0(4) ?
    C20 C19 H19 . . 119.5 ?
    C19 C20 H20 . . 120.3 ?
    C19 C20 C21 . . 119.4(4) ?
    C21 C20 H20 . . 120.3 ?
    C20 C21 H21 . . 120.1 ?
    C20 C21 C22 . . 119.8(5) ?
    C22 C21 H21 . . 120.1 ?
    C17 C22 C21 . . 120.8(4) ?
    C17 C22 H22 . . 119.6 ?
    C21 C22 H22 . . 119.6 ?
    O6 C23 C5 . . 109.9(3) ?
    O6 C23 H23A . . 109.7 ?
    O6 C23 H23B . . 109.7 ?
    C5 C23 H23A . . 109.7 ?
    C5 C23 H23B . . 109.7 ?
    H23A C23 H23B . . 108.2 ?
    O6 C24 H24A . . 109.7 ?
    O6 C24 H24B . . 109.7 ?
    O6 C24 C25 . . 109.8(3) ?
    H24A C24 H24B . . 108.2 ?
    C25 C24 H24A . . 109.7 ?
    C25 C24 H24B . . 109.7 ?
    C26 C25 C24 . . 121.0(5) ?
    C30 C25 C24 . . 120.3(4) ?
    C30 C25 C26 . . 118.8(4) ?
    C25 C26 H26 . . 120.1 ?
    C27 C26 C25 . . 119.8(5) ?
    C27 C26 H26 . . 120.1 ?
    C26 C27 H27 . . 119.7 ?
    C28 C27 C26 . . 120.6(4) ?
    C28 C27 H27 . . 119.7 ?
    C27 C28 H28 . . 120.3 ?
    C27 C28 C29 . . 119.4(4) ?
    C29 C28 H28 . . 120.3 ?
    C28 C29 H29 . . 119.8 ?
    C30 C29 C28 . . 120.3(5) ?
    C30 C29 H29 . . 119.8 ?
    C25 C30 C29 . . 121.0(4) ?
    C25 C30 H30 . . 119.5 ?
    C29 C30 H30 . . 119.5 ?
loop_
    _geom_hbond_atom_site_label_D
    _geom_hbond_atom_site_label_H
    _geom_hbond_atom_site_label_A
    _geom_hbond_site_symmetry_A
    _geom_hbond_distance_DH
    _geom_hbond_distance_HA
    _geom_hbond_distance_DA
    _geom_hbond_angle_DHA
    C18 H18 O4 . 0.95 2.85 3.663(7) 143.8
_iucr_refine_instructions_details
;
TITL cu_12hp_flm5_0m in P2(1)2(1)2(1)
CELL  1.54178   5.5097  19.9357  24.4597   90.000   90.000   90.000
ZERR     4.00   0.0004   0.0011   0.0016    0.000    0.000    0.000
LATT  -1
SYMM  1/2 + X, 1/2 - Y, - Z
SYMM  - X, 1/2 + Y, 1/2 - Z
SYMM  1/2 - X, - Y, 1/2 + Z
SFAC  C    H    BR   O
UNIT  120  132  4    24
MERG   2
OMIT    -4.00 180.00
HTAB C18 O4
more -1
FMAP   2
PLAN   15
SIZE     0.05   0.05   0.43
ACTA
BOND   $H
L.S.  10
TEMP  -173.20
WGHT    0.044800    1.595000
FVAR       0.13695
BR1   3    1.527180    0.657227    0.318194    11.00000    0.03622    0.02898 =
         0.05336    0.00481   -0.00030    0.00229
O1    4    1.173574    0.615721    0.484826    11.00000    0.03896    0.02336 =
         0.03969   -0.00113   -0.00605    0.00050
O2    4    1.046582    0.685700    0.413790    11.00000    0.03853    0.01737 =
         0.04190   -0.00255   -0.00511    0.00304
O3    4    1.252583    0.766278    0.459336    11.00000    0.04145    0.02393 =
         0.05462   -0.00259   -0.00559   -0.00362
O4    4    1.000021    0.480637    0.363318    11.00000    0.03932    0.02185 =
         0.04415   -0.00713   -0.00615    0.00380
O5    4    0.705076    0.488594    0.458172    11.00000    0.04364    0.02509 =
         0.04880    0.00634   -0.00598   -0.00333
O6    4    1.073467    0.525494    0.571924    11.00000    0.05000    0.03140 =
         0.03740    0.00053    0.00034    0.00910
C1    1    1.225033    0.637100    0.431692    11.00000    0.03117    0.02217 =
         0.04134   -0.00114   -0.00378    0.00254
AFIX  13
H1    2    1.389647    0.658209    0.430971    11.00000   -1.20000
AFIX   0
C2    1    1.218323    0.579145    0.390915    11.00000    0.03623    0.01918 =
         0.04370   -0.00317   -0.00541    0.00521
AFIX  13
H2    2    1.357201    0.548502    0.399224    11.00000   -1.20000
AFIX   0
C3    1    0.983159    0.539284    0.397139    11.00000    0.02940    0.01636 =
         0.04328   -0.00512   -0.00658    0.00130
AFIX  13
H3    2    0.844830    0.567479    0.384005    11.00000   -1.20000
AFIX   0
C4    1    0.936271    0.519442    0.456090    11.00000    0.02986    0.02263 =
         0.04334   -0.00168   -0.00440    0.00131
AFIX  13
H4    2    1.063773    0.487335    0.468811    11.00000   -1.20000
AFIX   0
C5    1    0.943328    0.583688    0.490899    11.00000    0.03480    0.02349 =
         0.04317    0.00009   -0.00192    0.00362
AFIX  13
H5    2    0.815113    0.614918    0.477134    11.00000   -1.20000
AFIX   0
C6    1    1.080448    0.749966    0.433005    11.00000    0.03440    0.01889 =
         0.04021   -0.00087    0.00611   -0.00191
C7    1    0.875787    0.793365    0.415254    11.00000    0.04213    0.02229 =
         0.04533   -0.00174    0.00393    0.00508
AFIX 137
H7A   2    0.903835    0.839377    0.427863    11.00000   -1.50000
H7B   2    0.723939    0.776465    0.430925    11.00000   -1.50000
H7C   2    0.864627    0.792873    0.375269    11.00000   -1.50000
AFIX   0
C8    1    1.241925    0.602056    0.331750    11.00000    0.04475    0.02339 =
         0.04428   -0.00032   -0.00370    0.00291
AFIX  23
H8A   2    1.095156    0.627893    0.321664    11.00000   -1.20000
H8B   2    1.248962    0.562037    0.307837    11.00000   -1.20000
AFIX   0
C9    1    0.794997    0.469198    0.330287    11.00000    0.03960    0.02404 =
         0.04290   -0.00457   -0.00427    0.00086
AFIX  23
H9A   2    0.764501    0.508866    0.306927    11.00000   -1.20000
H9B   2    0.650524    0.461952    0.353616    11.00000   -1.20000
AFIX   0
C10   1    0.837886    0.407871    0.294664    11.00000    0.03470    0.02423 =
         0.03842    0.00115   -0.00121   -0.00514
C11   1    0.665788    0.391094    0.255955    11.00000    0.04352    0.02776 =
         0.04402   -0.00032    0.00023   -0.00499
AFIX  43
H11   2    0.525108    0.418092    0.251472    11.00000   -1.20000
AFIX   0
C12   1    0.699495    0.334185    0.223382    11.00000    0.05316    0.03612 =
         0.04354   -0.00566   -0.00480   -0.01146
AFIX  43
H12   2    0.580833    0.322442    0.196879    11.00000   -1.20000
AFIX   0
C13   1    0.904245    0.294985    0.229532    11.00000    0.05633    0.02541 =
         0.04912   -0.00687    0.00509   -0.00591
AFIX  43
H13   2    0.926934    0.256470    0.207240    11.00000   -1.20000
AFIX   0
C14   1    1.075573    0.312009    0.268175    11.00000    0.04322    0.02653 =
         0.05783   -0.00600    0.00308   -0.00180
AFIX  43
H14   2    1.216549    0.285106    0.272566    11.00000   -1.20000
AFIX   0
C15   1    1.042585    0.368642    0.300869    11.00000    0.03912    0.02798 =
         0.04433   -0.00441   -0.00245   -0.00566
AFIX  43
H15   2    1.161156    0.380227    0.327439    11.00000   -1.20000
AFIX   0
C16   1    0.672777    0.436194    0.497720    11.00000    0.05809    0.03302 =
         0.04884    0.00306   -0.00525   -0.01043
AFIX  23
H16A  2    0.583609    0.453683    0.529839    11.00000   -1.20000
H16B  2    0.832859    0.419671    0.510232    11.00000   -1.20000
AFIX   0
C17   1    0.531561    0.379605    0.471842    11.00000    0.03867    0.02446 =
         0.04707    0.00583   -0.00199    0.00431
C18   1    0.614522    0.350476    0.423601    11.00000    0.04049    0.03359 =
         0.04947    0.00304   -0.00047    0.00601
AFIX  43
H18   2    0.761087    0.365713    0.407343    11.00000   -1.20000
AFIX   0
C19   1    0.484350    0.299722    0.399552    11.00000    0.06760    0.03217 =
         0.05534   -0.00388   -0.00770    0.01227
AFIX  43
H19   2    0.538691    0.281231    0.365914    11.00000   -1.20000
AFIX   0
C20   1    0.276494    0.275246    0.423418    11.00000    0.08237    0.02722 =
         0.07154    0.00687   -0.03129   -0.00698
AFIX  43
H20   2    0.188591    0.239817    0.406608    11.00000   -1.20000
AFIX   0
C21   1    0.197039    0.302538    0.471858    11.00000    0.04467    0.04235 =
         0.07844    0.02069   -0.00645   -0.01099
AFIX  43
H21   2    0.054375    0.285786    0.488869    11.00000   -1.20000
AFIX   0
C22   1    0.326294    0.354770    0.495874    11.00000    0.04732    0.03525 =
         0.04959    0.00664    0.00426    0.00747
AFIX  43
H22   2    0.271215    0.373412    0.529396    11.00000   -1.20000
AFIX   0
C23   1    0.902808    0.572859    0.551473    11.00000    0.04032    0.02536 =
         0.04571    0.00039   -0.00076    0.00596
AFIX  23
H23A  2    0.921373    0.615955    0.571143    11.00000   -1.20000
H23B  2    0.735856    0.556193    0.557749    11.00000   -1.20000
AFIX   0
C24   1    1.071967    0.526466    0.629740    11.00000    0.05737    0.06029 =
         0.04214    0.00428    0.00116    0.01458
AFIX  23
H24A  2    0.904218    0.519946    0.643236    11.00000   -1.20000
H24B  2    1.130604    0.570511    0.642969    11.00000   -1.20000
AFIX   0
C25   1    1.232731    0.471662    0.651418    11.00000    0.05517    0.04108 =
         0.03647    0.00158    0.01118    0.01101
C26   1    1.176645    0.404349    0.642567    11.00000    0.04520    0.05475 =
         0.05121   -0.00868   -0.00644    0.00428
AFIX  43
H26   2    1.035390    0.392496    0.622498    11.00000   -1.20000
AFIX   0
C27   1    1.327215    0.354857    0.663082    11.00000    0.05416    0.03404 =
         0.06500   -0.00143    0.00189   -0.00132
AFIX  43
H27   2    1.287997    0.309010    0.657237    11.00000   -1.20000
AFIX   0
C28   1    1.531890    0.371289    0.691684    11.00000    0.06177    0.03960 =
         0.04743    0.00918    0.00298    0.01014
AFIX  43
H28   2    1.635005    0.337114    0.705583    11.00000   -1.20000
AFIX   0
C29   1    1.587212    0.437826    0.700162    11.00000    0.06161    0.04684 =
         0.04880    0.00129   -0.01083    0.00040
AFIX  43
H29   2    1.730497    0.449632    0.719505    11.00000   -1.20000
AFIX   0
C30   1    1.436201    0.487211    0.680782    11.00000    0.06158    0.03293 =
         0.04649    0.00222   -0.00035    0.00016
AFIX  43
H30   2    1.473737    0.532895    0.687896    11.00000   -1.20000
HKLF 4
REM  cu_12hp_flm5_0m in P2(1)2(1)2(1)
REM R1 =  0.0414 for   4177 Fo > 4sig(Fo)  and  0.0469 for all   4637 data
REM    335 parameters refined using      0 restraints
END
WGHT      0.0448      1.5950
REM Highest difference peak  1.042,  deepest hole -0.608,  1-sigma level  0.064
Q1    1   1.3585  0.6581  0.3177  11.00000  0.05    1.04
Q2    1   1.6974  0.6582  0.3189  11.00000  0.05    1.01
Q3    1   1.1550  0.6512  0.3147  11.00000  0.05    0.33
Q4    1   0.8698  0.6590  0.2894  11.00000  0.05    0.29
Q5    1   1.5289  0.6417  0.3151  11.00000  0.05    0.28
Q6    1   0.6570  0.4985  0.3219  11.00000  0.05    0.27
Q7    1   0.8810  0.6438  0.3372  11.00000  0.05    0.26
Q8    1   1.3916  0.5981  0.3227  11.00000  0.05    0.26
Q9    1   1.0137  0.4071  0.2878  11.00000  0.05    0.25
Q10   1   1.4179  0.7711  0.4654  11.00000  0.05    0.23
Q11   1   0.9958  0.4787  0.6345  11.00000  0.05    0.22
Q12   1   1.2485  0.7939  0.4376  11.00000  0.05    0.22
Q13   1   1.0951  0.5195  0.4610  11.00000  0.05    0.21
Q14   1   0.9634  0.4965  0.6056  11.00000  0.05    0.21
Q15   1   1.1589  0.4795  0.3649  11.00000  0.05    0.21
;
