# Supplementary material for: 1-O-Acetyl-3,4,6-tri-O-benzyl-2-C-bromo­methyl-2-de­oxy-α-d-glucopyran­ose
Source: Acta Crystallogr Sect E Struct Rep Online. 2012 Dec 12;69(Pt 1):o73. doi: 10.1107/S1600536812048453 (PMC3588367; doi:10.1107/S1600536812048453)
Supplement: Supplementary file 2 [file e-69-00o73-Isup2.hkl]

#
# h,k,l, Fc-squared, Fo-squared, sigma(Fo-squared) and status flag
#
data_I
_shelx_title ' cu_12hp_flm5_0m in P2(1)2(1)2(1)'
_shelx_refln_list_code          4
_shelx_F_calc_maximum      232.69
_exptl_crystal_F_000      1184.00
_reflns_d_resolution_high  0.8428
 
loop_
 _symmetry_equiv_pos_as_xyz
 'x, y, z'
 'x+1/2, -y+1/2, -z'
 '-x, y+1/2, -z+1/2'
 '-x+1/2, -y, z+1/2'
 
_cell_length_a     5.5097
_cell_length_b    19.9357
_cell_length_c    24.4597
_cell_angle_alpha  90.000
_cell_angle_beta   90.000
_cell_angle_gamma  90.000
 
_shelx_F_squared_multiplier     1.000
 
loop_
 _refln_index_h
 _refln_index_k
 _refln_index_l
 _refln_F_squared_calc
 _refln_F_squared_meas
 _refln_F_squared_sigma
 _refln_observed_status
   2   0   0     6447.45     5844.19    841.39 o
   4   0   0     5093.77     4800.42    466.55 o
   6   0   0       95.29      388.70     50.12 o
   1   1   0        1.15        2.04     11.08 o
   2   1   0       47.87       58.63     24.38 o
   3   1   0     1273.86     1282.78     75.72 o
   4   1   0      462.72      401.88     50.05 o
   5   1   0      117.77      182.22     33.86 o
   6   1   0      520.60      847.26     78.91 o
   0   2   0     2982.38     3018.99    203.15 o
   1   2   0      939.37      818.18     37.49 o
   2   2   0       94.74       61.79     13.57 o
   3   2   0     6239.08     6108.51    258.29 o
   4   2   0       55.47      -12.39     28.53 o
   5   2   0      173.39      381.61    110.64 o
   6   2   0        0.15       46.39     28.79 o
   1   3   0     5729.43     5663.06    172.44 o
   2   3   0     1160.08     1180.01     46.35 o
   3   3   0     3063.25     3134.55    166.81 o
   4   3   0     1060.43     1005.01    111.62 o
   5   3   0      878.76      958.16    107.71 o
   0   4   0     6614.90     6393.18    302.19 o
   1   4   0    24331.81    23214.68    691.99 o
   2   4   0      718.38      634.79     31.37 o
   3   4   0     1476.71     1485.05     90.64 o
   4   4   0      145.33       86.17     29.49 o
   5   4   0        3.97      -24.53     39.99 o
   6   4   0      721.51      982.69     93.84 o
   1   5   0       71.30       71.50      9.49 o
   2   5   0      889.56      915.89     35.51 o
   3   5   0     3634.28     3907.24    168.95 o
   4   5   0      185.41      158.23     35.21 o
   5   5   0        4.08       65.58     46.39 o
   6   5   0      511.46      672.90     75.71 o
   0   6   0    17845.60    18139.29    712.41 o
   1   6   0     1836.18     1705.72     46.64 o
   2   6   0    16983.60    17596.28    459.01 o
   3   6   0     4096.70     4205.31    163.67 o
   4   6   0     2247.53     1819.44    110.67 o
   5   6   0        7.43       70.57     43.70 o
   6   6   0      222.80      383.37     59.19 o
   1   7   0        0.94        2.48      8.90 o
   2   7   0       15.80      -11.02     12.82 o
   3   7   0       18.60      -24.39     14.85 o
   4   7   0     1855.26     1684.27     79.95 o
   5   7   0      421.49      500.10     69.87 o
   6   7   0      270.24      376.97     57.59 o
   0   8   0     2335.51     2324.06     82.09 o
   1   8   0     2148.32     1988.13     50.08 o
   2   8   0      547.05      523.97     27.94 o
   3   8   0     6577.07     6237.85    152.54 o
   4   8   0      293.75      252.79     25.27 o
   5   8   0     1076.03     1186.50     66.15 o
   6   8   0        9.23       41.59     30.93 o
   1   9   0     1569.25     1605.97     43.33 o
   2   9   0     2124.78     2052.25     63.37 o
   3   9   0      875.70      778.10     26.95 o
   4   9   0       80.47       71.43     18.49 o
   5   9   0      340.15      390.00     45.32 o
   6   9   0       51.38      118.37     34.66 o
   0  10   0     1193.86     1069.65     42.87 o
   1  10   0     2235.18     2211.41     60.15 o
   2  10   0     2579.36     2665.91     65.30 o
   3  10   0      119.73       86.74     14.28 o
   4  10   0      849.56      779.11     39.12 o
   5  10   0       74.61       67.87     22.17 o
   1  11   0       69.30       81.49     12.78 o
   2  11   0       66.46       38.71     12.74 o
   3  11   0       85.17       65.19     13.92 o
   4  11   0      346.77      375.95     28.57 o
   5  11   0      198.75      212.74     37.79 o
   0  12   0      906.50      871.08     34.72 o
   1  12   0     2265.41     2141.83     41.58 o
   2  12   0      761.47      782.80     22.61 o
   3  12   0     3603.89     3343.66     71.18 o
   4  12   0      317.98      338.13     27.39 o
   5  12   0       52.65       55.00     20.18 o
   1  13   0     1887.43     1853.99     33.94 o
   2  13   0      485.15      477.86     18.83 o
   3  13   0     1310.99     1364.49     44.49 o
   4  13   0      765.18      631.27     45.34 o
   5  13   0      607.43      576.32     43.41 o
   0  14   0      242.50      277.66     19.50 o
   1  14   0     3173.59     3219.99     50.54 o
   2  14   0        8.33       -3.29     10.96 o
   3  14   0     2457.68     2511.60     65.16 o
   4  14   0        0.92       26.25     24.01 o
   5  14   0      870.74      724.61    160.49 o
   1  15   0      381.11      420.32     17.97 o
   2  15   0      164.21      145.73     15.38 o
   3  15   0       26.27      -11.06     16.89 o
   4  15   0       66.56       66.87     21.82 o
   5  15   0      226.66      197.01     36.52 o
   0  16   0     3320.05     3222.35     77.76 o
   1  16   0       59.18       67.46     12.74 o
   2  16   0      510.08      496.05     22.81 o
   3  16   0        4.52      -22.36     16.35 o
   4  16   0      690.24      648.40     38.19 o
   1  17   0      424.31      447.25     21.72 o
   2  17   0      184.07      167.15     17.80 o
   3  17   0      432.57      415.61     33.34 o
   4  17   0      357.12      322.17     58.20 o
   0  18   0      520.09      571.74     40.55 o
   1  18   0     3573.85     3550.68     64.34 o
   2  18   0       16.23       -5.34     14.85 o
   3  18   0      103.95       96.73     20.77 o
   4  18   0       17.70        9.92     22.21 o
   1  19   0      148.99      176.59     19.50 o
   2  19   0      230.81      193.48     22.77 o
   3  19   0      586.64      561.28     32.93 o
   0  20   0       98.71       86.32     28.92 o
   1  20   0      798.10      936.47     36.21 o
   2  20   0      155.08      148.50     20.95 o
   3  20   0     1498.83     1295.80     58.47 o
   1  21   0       80.30       66.43     17.28 o
   2  21   0        5.92       -9.58     20.39 o
   3  21   0      132.48       12.80     64.52 o
   0  22   0     2496.51     2510.98     83.71 o
   1  22   0       83.57       89.55     18.69 o
   2  22   0     1120.49     1282.21     85.77 o
   1  23   0       45.14       47.26     29.32 o
   1   0   1      139.14       83.02     12.59 o
   2   0   1     4423.82     4869.34    412.44 o
   3   0   1     1644.57     1380.46     65.20 o
   4   0   1       32.89        3.57     23.81 o
   5   0   1      483.93      538.49     49.96 o
   6   0   1      471.02      638.78     65.58 o
  -6   1   1      266.72      455.35     56.52 o
  -5   1   1      772.34      864.27     62.78 o
  -4   1   1      487.56      368.68     52.17 o
  -3   1   1     2025.63     1864.79     96.00 o
  -2   1   1     1226.86     1005.82     79.10 o
  -1   1   1     7661.08     7478.14    352.84 o
   1   1   1     7579.18     7798.65    451.36 o
   2   1   1     1235.72     1192.52    125.49 o
   3   1   1     2168.98     1895.04    108.72 o
   4   1   1      502.22      451.16     63.86 o
   5   1   1      796.76      831.38     61.95 o
   6   1   1      217.83      481.24     87.45 o
  -6   2   1      133.46      511.87     62.92 o
  -5   2   1      803.57     1087.73    104.51 o
  -4   2   1     3953.54     3617.68    289.00 o
  -3   2   1     1843.87     1803.97    105.59 o
  -2   2   1     3279.16     3367.75    122.27 o
  -1   2   1     2721.35     2528.48    101.89 o
   0   2   1     5876.04     5762.29    190.82 o
   1   2   1     2472.37     2339.21     85.63 o
   2   2   1     3349.21     3121.18    123.89 o
   3   2   1     1794.02     1640.19    117.63 o
   4   2   1     3770.02     3126.03    261.94 o
   5   2   1      753.54      828.64     62.73 o
  -6   3   1      869.65      952.30     92.24 o
  -5   3   1      288.70      326.32     66.12 o
  -4   3   1     1092.52      924.11    160.23 o
  -3   3   1     4976.10     5272.13    211.87 o
  -2   3   1     7292.67     7169.08    220.61 o
  -1   3   1    22737.90    22183.59    668.59 o
   0   3   1       80.46       68.54      9.92 o
   1   3   1    23451.73    22889.54    757.39 o
   2   3   1     7334.28     7260.27    250.14 o
   3   3   1     4779.31     4902.20    288.85 o
   4   3   1     1062.82      928.19     69.11 o
   5   3   1      248.06      267.04     34.23 o
   6   3   1      897.93     1004.55     91.71 o
  -6   4   1      390.30      576.92     74.65 o
  -5   4   1      223.47      173.92     51.16 o
  -4   4   1      664.62      562.68     54.75 o
  -3   4   1     2526.41     2650.45    141.33 o
  -2   4   1     5146.43     5179.61    143.85 o
  -1   4   1    11569.34    11162.81    298.82 o
   0   4   1       14.81       18.17      9.94 o
   1   4   1    10951.75    10653.79    328.24 o
   2   4   1     5113.52     5193.42    143.71 o
   3   4   1     2863.41     3005.15    142.16 o
   4   4   1      655.62      559.05     53.34 o
   5   4   1      243.52      288.03     50.92 o
   6   4   1      385.75      773.14     76.78 o
  -6   5   1      201.35      339.12     57.05 o
  -5   5   1     1018.27     1503.10    132.77 o
  -4   5   1      711.48      864.40     60.69 o
  -3   5   1     2094.18     2195.84    102.62 o
  -2   5   1      228.46      291.21     19.38 o
  -1   5   1       26.36       24.51      8.87 o
   0   5   1      727.86      732.59     30.79 o
   1   5   1       19.55       23.44      8.76 o
   2   5   1      340.14      382.94     19.53 o
   3   5   1     1842.74     1858.66    109.58 o
   4   5   1      706.27      625.28     62.05 o
   5   5   1     1022.60     1054.90     75.18 o
   6   5   1      186.23      374.31     55.99 o
  -6   6   1      102.34      120.50     39.99 o
  -5   6   1      453.47      453.22    140.77 o
  -4   6   1      950.71      805.02     60.79 o
  -3   6   1     1908.23     1611.56     84.35 o
  -2   6   1      786.23      828.97     32.23 o
  -1   6   1     4406.96     4346.87    103.97 o
   0   6   1    10545.44    10224.06    286.48 o
   1   6   1     4066.24     3978.14     91.86 o
   2   6   1      759.14      755.29     29.61 o
   3   6   1     2154.91     1880.32     79.59 o
   4   6   1      918.44      800.13     56.53 o
   5   6   1      391.11      471.58     75.98 o
   6   6   1       90.80      214.35     43.19 o
  -6   7   1      310.58      419.63     61.85 o
  -5   7   1      276.37      322.88     51.26 o
  -4   7   1      372.42      373.45     40.92 o
  -3   7   1     1012.47      946.52     43.22 o
  -2   7   1     9517.41    10172.27    254.54 o
  -1   7   1     2473.88     2402.09     62.23 o
   0   7   1       18.45       10.37      9.17 o
   1   7   1     2571.70     2483.85     58.82 o
   2   7   1     9621.16    10502.36    275.12 o
   3   7   1     1126.86     1012.51     46.83 o
   4   7   1      345.05      324.63     28.89 o
   5   7   1      262.49      319.95     36.11 o
   6   7   1      318.95      426.56     60.25 o
  -6   8   1      206.13      332.72     52.25 o
  -5   8   1       50.96       73.45     36.76 o
  -4   8   1      713.59      707.80     41.21 o
  -3   8   1      369.74      362.90     20.64 o
  -2   8   1     5114.28     5092.39    135.62 o
  -1   8   1      394.69      396.96     17.19 o
   0   8   1    10109.72    10022.52    221.47 o
   1   8   1      376.58      392.63     19.91 o
   2   8   1     5373.69     5469.00    147.20 o
   3   8   1      324.54      302.01     21.64 o
   4   8   1      771.15      657.55     36.86 o
   5   8   1       33.95       79.47     23.39 o
   6   8   1      207.99      254.87     49.05 o
  -6   9   1      267.33      327.92     52.79 o
  -5   9   1      288.46      393.31     86.27 o
  -4   9   1      628.56      653.13     36.42 o
  -3   9   1      773.64      739.20     26.66 o
  -2   9   1      571.52      559.80     27.28 o
  -1   9   1      930.30      933.94     29.92 o
   0   9   1        0.79        0.85      8.86 o
   1   9   1      977.55      983.12     34.90 o
   2   9   1      576.36      620.24     31.23 o
   3   9   1      668.07      679.83     29.45 o
   4   9   1      623.71      585.53     34.53 o
   5   9   1      280.48      349.60     37.45 o
   6   9   1      280.78      336.98     52.25 o
  -5  10   1       89.28      117.01     22.84 o
  -4  10   1     1221.83     1172.40     50.90 o
  -3  10   1     2024.33     1940.11     44.28 o
  -2  10   1     1198.43     1045.32     34.34 o
  -1  10   1     5177.86     5054.96    130.62 o
   0  10   1     4583.25     4408.02     93.89 o
   1  10   1     5164.43     4963.66    122.37 o
   2  10   1     1189.54     1071.82     35.39 o
   3  10   1     1866.91     1738.68     49.23 o
   4  10   1     1282.32     1210.34     45.73 o
   5  10   1      103.13      104.25     28.40 o
  -5  11   1      332.88      381.15     53.13 o
  -4  11   1     1402.47     1263.23     50.60 o
  -3  11   1      193.82      176.89     17.03 o
  -2  11   1      619.70      649.15     25.06 o
  -1  11   1     1571.62     1645.59     46.91 o
   0  11   1     2173.46     2284.43     57.01 o
   1  11   1     1501.93     1581.85     43.98 o
   2  11   1      661.64      698.91     27.24 o
   3  11   1      215.81      200.56     17.29 o
   4  11   1     1449.66     1306.63     49.99 o
   5  11   1      343.32      379.67     45.79 o
  -5  12   1      357.24      333.02     44.41 o
  -4  12   1      196.85      117.65     22.14 o
  -3  12   1      978.93      984.34     33.73 o
  -2  12   1     2165.57     2125.33     42.02 o
  -1  12   1     4675.69     4519.24     77.58 o
   0  12   1     5038.92     4815.46     87.63 o
   1  12   1     4900.99     4777.92     78.14 o
   2  12   1     2240.31     2269.73     42.75 o
   3  12   1      949.77      953.72     32.06 o
   4  12   1      209.09      169.97     22.89 o
   5  12   1      367.92      321.18     32.29 o
  -5  13   1      290.20      250.15     67.97 o
  -4  13   1      320.61      288.69     43.11 o
  -3  13   1      130.37      118.09     19.57 o
  -2  13   1     1253.52     1206.05     31.07 o
  -1  13   1     2914.20     2879.10     45.63 o
   0  13   1     1463.05     1433.34     29.36 o
   1  13   1     2702.76     2632.26     43.20 o
   2  13   1     1334.13     1327.73     30.63 o
   3  13   1      183.94      192.99     21.70 o
   4  13   1      322.17      322.08     29.23 o
   5  13   1      269.42      254.47     37.75 o
  -5  14   1      255.24      295.35     50.65 o
  -4  14   1      541.38      482.96     56.28 o
  -3  14   1      770.32      802.03     35.30 o
  -2  14   1     2631.53     2632.41     47.41 o
  -1  14   1      610.50      667.57     19.54 o
   0  14   1     1933.42     1834.63     32.87 o
   1  14   1      545.52      594.66     18.86 o
   2  14   1     2397.28     2337.04     46.00 o
   3  14   1      779.58      786.02     34.78 o
   4  14   1      469.68      453.12     33.59 o
   5  14   1      241.41      219.83     31.97 o
  -5  15   1      190.93      161.03     31.99 o
  -4  15   1      252.55      179.32     25.16 o
  -3  15   1      322.43      319.98     28.10 o
  -2  15   1      920.25      878.04     26.78 o
  -1  15   1      120.49      111.06     12.24 o
   0  15   1       18.40       22.54     10.10 o
   1  15   1      122.89      105.12     12.63 o
   2  15   1      838.02      778.29     26.35 o
   3  15   1      320.40      307.11     24.77 o
   4  15   1      260.80      164.73     27.00 o
   5  15   1      174.13      151.72     32.53 o
  -4  16   1       86.78       52.98     20.79 o
  -3  16   1     1597.41     1547.38     63.72 o
  -2  16   1      818.05      819.86     28.53 o
  -1  16   1     4571.82     4634.47     74.46 o
   0  16   1      173.55      163.19     14.84 o
   1  16   1     4490.81     4511.73     71.26 o
   2  16   1      766.45      753.67     27.21 o
   3  16   1     1761.09     1732.90     51.13 o
   4  16   1       88.71       63.53     23.21 o
  -4  17   1      316.24      228.73     33.09 o
  -3  17   1      142.12      122.88     24.76 o
  -2  17   1      133.28      118.15     16.76 o
  -1  17   1        0.15       -6.42     13.20 o
   0  17   1      270.40      307.35     20.33 o
   1  17   1        2.88       -1.86     13.43 o
   2  17   1      168.56      160.60     17.42 o
   3  17   1      172.04      156.83     23.45 o
   4  17   1      332.94      218.22     32.21 o
  -4  18   1      817.50      713.42     78.38 o
  -3  18   1       25.77        8.22     19.28 o
  -2  18   1      890.45      822.84     32.42 o
  -1  18   1     1322.13     1383.00     34.85 o
   0  18   1     1157.94     1308.79     37.49 o
   1  18   1     1322.01     1352.93     34.00 o
   2  18   1      869.63      851.02     30.26 o
   3  18   1       22.50       22.62     18.13 o
   4  18   1      836.82      763.54     60.59 o
  -3  19   1      143.12       99.59     22.58 o
  -2  19   1      315.79      346.31     26.17 o
  -1  19   1     2322.75     2392.53     51.60 o
   0  19   1       55.52       26.85     15.98 o
   1  19   1     2372.62     2433.60     67.46 o
   2  19   1      282.16      298.26     23.86 o
   3  19   1      141.93      122.39     20.90 o
  -3  20   1      521.97      434.68     34.77 o
  -2  20   1      597.05      605.76     29.52 o
  -1  20   1      627.06      707.12     31.16 o
   0  20   1      416.45      552.47     30.91 o
   1  20   1      697.85      740.40     37.22 o
   2  20   1      610.52      641.02     36.15 o
   3  20   1      525.30      394.05     38.07 o
  -3  21   1       63.83       -5.87     63.45 o
  -2  21   1      117.98      107.13     20.50 o
  -1  21   1        6.61       13.14     17.22 o
   0  21   1       13.97        2.93     17.41 o
   1  21   1        2.78        0.92     16.64 o
   2  21   1      106.80       85.31     22.47 o
   3  21   1       90.90      -38.39     58.65 o
  -2  22   1       85.33       49.64     34.65 o
  -1  22   1     1100.53     1138.59     38.08 o
   0  22   1      133.68      175.33     19.71 o
   1  22   1     1127.90     1199.73     39.45 o
   2  22   1       71.89       53.60     27.94 o
  -1  23   1       75.47       58.76     31.62 o
   0  23   1      660.72      642.67     73.85 o
   1  23   1       73.52       97.75     31.74 o
   1   0   2      668.54      611.09     60.25 o
   2   0   2     7729.44     8000.83    775.54 o
   3   0   2     2320.61     2108.85    112.59 o
   4   0   2      442.01      425.37     51.39 o
   5   0   2       45.01       80.32     26.39 o
   6   0   2      194.32      499.61     59.19 o
  -6   1   2      277.05      472.42     58.65 o
  -5   1   2      294.86      337.78     56.25 o
  -4   1   2     3037.96     2414.24    152.71 o
  -3   1   2     1471.50     1514.01    108.59 o
  -2   1   2      848.78      820.51     43.79 o
  -1   1   2      968.31      927.70     50.85 o
   0   1   2    11329.45    10785.35    408.61 o
   1   1   2      799.42      799.35     31.70 o
   2   1   2      814.12      732.15    117.30 o
   3   1   2     1578.21     1407.74    109.07 o
   4   1   2     2919.56     2427.72    129.45 o
   5   1   2      367.12      410.03     61.32 o
   6   1   2      235.05      374.63     35.21 o
  -6   2   2      495.31      647.31     71.98 o
  -5   2   2      472.92      536.93     79.45 o
  -4   2   2      140.19      101.38     34.42 o
  -3   2   2     1137.44     1040.47     75.12 o
  -2   2   2     4912.80     5019.49    179.28 o
  -1   2   2    34044.42    33255.81   1333.27 o
   0   2   2      478.99      473.41     21.71 o
   1   2   2    35147.95    34545.42   1143.10 o
   2   2   2     4845.44     4640.16    250.78 o
   3   2   2     1212.52     1066.45     75.70 o
   4   2   2      178.49      136.33     29.22 o
   5   2   2      567.87      624.35     52.84 o
   6   2   2      506.61      687.30     69.85 o
  -6   3   2       39.27       72.52     33.06 o
  -5   3   2      319.67      367.91    129.57 o
  -4   3   2     1317.45     1169.40     92.51 o
  -3   3   2      723.98      764.76     51.84 o
  -2   3   2     7733.52     7775.69    219.26 o
  -1   3   2    17271.71    17051.61    578.12 o
   0   3   2    18857.05    18709.61    613.32 o
   1   3   2    17345.67    17184.42    578.43 o
   2   3   2     7705.80     7358.27    275.43 o
   3   3   2      636.13      600.50     70.49 o
   4   3   2     1197.26      929.73     68.85 o
   5   3   2      389.52      485.16     60.79 o
  -5   4   2       10.47      -10.13     78.91 o
  -4   4   2     2614.72     2503.16    158.99 o
  -3   4   2     3251.61     3384.06    147.47 o
  -2   4   2     1225.02     1162.52     42.86 o
  -1   4   2     2084.15     1985.66     63.52 o
   0   4   2    11802.72    11889.38    392.97 o
   1   4   2     1812.00     1789.77     71.98 o
   2   4   2     1179.49     1111.18     36.50 o
   3   4   2     3149.80     3248.33    160.98 o
   4   4   2     2537.27     2321.07    231.61 o
   5   4   2        1.42        7.00     19.76 o
   6   4   2      220.22      361.51     56.52 o
  -6   5   2      128.61      218.08     47.99 o
  -5   5   2      934.91      971.83    192.75 o
  -4   5   2     1497.12     1356.16     91.74 o
  -3   5   2     2310.59     2115.68     87.09 o
  -2   5   2     3547.60     3696.02    116.20 o
  -1   5   2     4102.41     3976.80    105.54 o
   0   5   2      628.58      591.93     31.08 o
   1   5   2     4040.12     4006.17    105.18 o
   2   5   2     3804.57     4041.56    108.29 o
   3   5   2     2476.38     2470.46    119.54 o
   4   5   2     1525.44     1249.28    131.33 o
   5   5   2      965.76     1082.11    106.91 o
   6   5   2      172.71      270.33     51.19 o
  -6   6   2       61.17      113.04     38.39 o
  -5   6   2     1190.39     1406.69    114.32 o
  -4   6   2     1073.64     1006.33     60.45 o
  -3   6   2      494.52      471.70     35.29 o
  -2   6   2     2778.27     2691.16     78.92 o
  -1   6   2     6322.10     6359.11    147.13 o
   0   6   2     8827.08     8783.75    243.95 o
   1   6   2     6026.45     6211.84    154.21 o
   2   6   2     2769.34     2732.45     79.39 o
   3   6   2      446.09      306.76     45.48 o
   4   6   2     1093.24      917.62     49.03 o
   5   6   2     1198.72     1309.67     85.32 o
   6   6   2       79.11      118.37     39.99 o
  -6   7   2      107.91      231.41     46.92 o
  -5   7   2      280.99      292.44     48.54 o
  -4   7   2      322.22      352.47     39.74 o
  -3   7   2       95.08       48.50     14.99 o
  -2   7   2     2989.86     2961.55     83.32 o
  -1   7   2     3770.73     3646.95     89.44 o
   0   7   2     5336.01     5077.07    115.31 o
   1   7   2     3741.77     3683.65     89.75 o
   2   7   2     3168.41     3221.09     84.33 o
   3   7   2      128.24      115.01     18.05 o
   4   7   2      247.16      211.22     26.81 o
   5   7   2      282.87      314.80     36.53 o
   6   7   2      114.63      266.60     49.05 o
  -6   8   2      267.46      266.60     50.65 o
  -5   8   2      304.00      534.87    125.84 o
  -4   8   2      245.00      219.80     24.26 o
  -3   8   2     1511.78     1460.59     38.67 o
  -2   8   2     1453.56     1610.31     49.81 o
  -1   8   2     3671.89     3692.50     93.28 o
   0   8   2     1370.01     1351.39     35.92 o
   1   8   2     3822.21     3897.45     88.85 o
   2   8   2     1546.95     1703.05     55.49 o
   3   8   2     1603.31     1480.30     49.26 o
   4   8   2      238.82      199.31     24.19 o
   5   8   2      315.10      387.19     57.08 o
   6   8   2      297.68      378.57     54.92 o
  -6   9   2      100.08      145.56     37.86 o
  -5   9   2     1264.77     1192.94    152.78 o
  -4   9   2      556.23      588.71     33.75 o
  -3   9   2     1239.24     1174.65     34.11 o
  -2   9   2     3823.29     3809.60    103.23 o
  -1   9   2     6963.64     7177.27    168.54 o
   0   9   2     2309.87     2166.57     50.20 o
   1   9   2     6854.97     7030.81    179.53 o
   2   9   2     4050.20     4283.39    116.92 o
   3   9   2     1146.34     1086.57     35.82 o
   4   9   2      517.28      485.49     35.05 o
   5   9   2     1272.48     1214.84     72.72 o
   6   9   2      100.87      100.24     33.59 o
  -5  10   2      387.02      435.82     55.70 o
  -4  10   2     1786.65     1577.07     73.63 o
  -3  10   2      772.66      778.47     27.99 o
  -2  10   2     3663.56     3671.33     78.63 o
  -1  10   2       55.45       44.95     13.48 o
   0  10   2     1295.99     1305.50     35.12 o
   1  10   2       49.20       37.24     13.05 o
   2  10   2     3466.69     3525.20     81.70 o
   3  10   2      729.68      713.08     31.63 o
   4  10   2     1717.76     1641.49     54.71 o
   5  10   2      438.23      554.51     46.42 o
  -5  11   2      292.67      282.99     47.55 o
  -4  11   2      206.92      184.32     23.58 o
  -3  11   2      699.48      673.00     27.83 o
  -2  11   2      299.42      320.21     18.27 o
  -1  11   2     2325.54     2356.09     61.39 o
   0  11   2      126.21      133.67     14.15 o
   1  11   2     2264.32     2264.87     57.87 o
   2  11   2      290.64      342.55     18.59 o
   3  11   2      661.95      658.86     28.97 o
   4  11   2      214.03      217.00     23.71 o
   5  11   2      269.92      299.23     53.95 o
  -5  12   2      199.61      196.14     26.03 o
  -4  12   2      668.31      640.53     42.86 o
  -3  12   2      244.46      230.27     20.20 o
  -2  12   2      380.97      365.33     16.75 o
  -1  12   2       44.91       37.02     10.50 o
   0  12   2     1050.28     1003.68     25.08 o
   1  12   2       75.60       75.20     10.57 o
   2  12   2      418.74      415.62     18.20 o
   3  12   2      207.10      221.71     19.82 o
   4  12   2      700.21      691.78     34.07 o
   5  12   2      214.41      194.04     27.25 o
  -5  13   2      267.26      224.39     58.80 o
  -4  13   2      162.96      137.88     27.43 o
  -3  13   2      324.23      344.33     24.81 o
  -2  13   2      563.94      571.27     20.43 o
  -1  13   2     1323.44     1285.42     26.82 o
   0  13   2     1058.66     1017.03     23.92 o
   1  13   2     1433.05     1344.29     26.49 o
   2  13   2      547.05      570.22     21.47 o
   3  13   2      343.62      354.01     24.06 o
   4  13   2      172.85      165.78     26.70 o
   5  13   2      271.16      240.24     30.09 o
  -5  14   2      127.77      135.21     27.64 o
  -4  14   2       33.12        7.48     19.70 o
  -3  14   2      461.38      483.97     29.02 o
  -2  14   2     1631.42     1554.52     34.39 o
  -1  14   2     1487.26     1453.52     29.58 o
   0  14   2       36.34       30.81      9.49 o
   1  14   2     1425.60     1339.95     26.45 o
   2  14   2     1743.29     1657.25     35.27 o
   3  14   2      507.58      509.89     28.87 o
   4  14   2       65.01       44.58     21.47 o
   5  14   2      108.74      125.83     26.88 o
  -4  15   2      417.65      391.83     40.27 o
  -3  15   2     1929.82     1852.08     55.35 o
  -2  15   2     2614.94     2530.26     50.05 o
  -1  15   2     3470.74     3383.56     55.44 o
   0  15   2      563.53      538.12     19.87 o
   1  15   2     3475.97     3345.35     53.57 o
   2  15   2     2450.98     2431.55     50.57 o
   3  15   2     1928.45     1837.03     52.45 o
   4  15   2      373.48      382.16     43.40 o
   5  15   2      145.71      130.19     25.57 o
  -4  16   2      279.68      249.62     33.50 o
  -3  16   2     1379.65     1345.97     48.10 o
  -2  16   2      229.98      240.70     17.90 o
  -1  16   2     1136.43     1175.07     29.55 o
   0  16   2     2595.98     2552.30     47.71 o
   1  16   2     1178.51     1184.23     28.53 o
   2  16   2      161.65      141.45     16.52 o
   3  16   2     1363.97     1290.77     43.00 o
   4  16   2      267.75      190.42     38.44 o
  -4  17   2      854.07      721.98     38.15 o
  -3  17   2      148.74      122.26     25.87 o
  -2  17   2      193.86      175.39     17.37 o
  -1  17   2      687.40      777.61     27.43 o
   0  17   2      396.42      428.65     22.88 o
   1  17   2      580.67      634.14     25.19 o
   2  17   2      173.09      136.32     17.30 o
   3  17   2      163.67      201.95     23.74 o
   4  17   2      852.58      775.80     46.56 o
  -4  18   2       91.55       44.18     29.14 o
  -3  18   2      518.57      488.95     35.30 o
  -2  18   2      387.40      341.18     23.40 o
  -1  18   2      258.84      266.22     19.04 o
   0  18   2      547.20      599.65     27.32 o
   1  18   2      320.92      320.40     20.15 o
   2  18   2      383.63      383.69     22.73 o
   3  18   2      506.78      562.93     33.16 o
   4  18   2       90.47       81.73     25.67 o
  -3  19   2      504.80      486.72     34.55 o
  -2  19   2      492.39      503.66     29.26 o
  -1  19   2      543.90      597.77     27.00 o
   0  19   2      491.75      564.99     25.68 o
   1  19   2      574.60      568.15     27.11 o
   2  19   2      475.39      494.47     27.48 o
   3  19   2      542.22      449.99     31.19 o
  -3  20   2      143.36      126.05     36.87 o
  -2  20   2      186.51      162.41     21.21 o
  -1  20   2      115.26      119.53     19.47 o
   0  20   2      767.83      908.76     37.73 o
   1  20   2      142.79      139.31     20.50 o
   2  20   2      194.17      198.47     20.31 o
   3  20   2      137.90       95.04     32.46 o
  -2  21   2      147.66       95.79     23.06 o
  -1  21   2      538.08      566.61     28.21 o
   0  21   2        2.14       -0.75     17.11 o
   1  21   2      581.66      617.05     28.34 o
   2  21   2      128.58      115.38     24.78 o
  -2  22   2      138.24      148.29     41.09 o
  -1  22   2      137.76      116.66     18.44 o
   0  22   2      148.69      167.94     19.29 o
   1  22   2      121.05      116.47     19.41 o
   2  22   2      104.13       29.40     28.50 o
  -1  23   2       76.45       50.73     30.80 o
   0  23   2      151.80      135.62     27.10 o
   1  23   2       92.17      119.33     32.33 o
   1   0   3      150.97      173.34     12.93 o
   2   0   3      634.89      690.46     36.05 o
   3   0   3      439.36      405.08     44.10 o
   4   0   3     5149.35     4383.78    248.96 o
   5   0   3      643.65      750.60     92.24 o
   6   0   3      433.86      545.47     62.92 o
  -6   1   3      194.96      332.72     51.72 o
  -5   1   3      721.46     1089.33    105.57 o
  -4   1   3     1832.26     1648.20    112.15 o
  -3   1   3     2701.00     2547.81    351.91 o
  -2   1   3     4115.85     3799.26    131.66 o
  -1   1   3     2938.51     2824.37    115.00 o
   0   1   3     1625.04     1463.41     52.25 o
   1   1   3     3033.77     3025.64     92.56 o
   2   1   3     4125.36     3946.63    220.48 o
   3   1   3     2752.03     2406.03    267.49 o
   4   1   3     1692.62     1492.66    106.10 o
   5   1   3      830.36     1007.11    102.37 o
   6   1   3      185.53      429.23     52.25 o
  -6   2   3      101.47      306.06     46.92 o
  -5   2   3      369.10      723.47    195.42 o
  -4   2   3       20.01       -6.97     24.82 o
  -3   2   3     1415.08     1387.93     87.72 o
  -2   2   3     2827.36     2919.55    113.07 o
  -1   2   3     1210.02     1237.83     42.34 o
   0   2   3      391.81      379.66     21.10 o
   1   2   3     1152.38     1192.58     43.94 o
   2   2   3     2894.47     2901.63    129.82 o
   3   2   3     1591.70     1230.52    116.48 o
   4   2   3       16.81       -0.44     17.35 o
   5   2   3      421.98      619.05    149.30 o
   6   2   3       88.82      194.61     25.66 o
  -6   3   3       32.62       78.91     33.59 o
  -5   3   3     1949.89     2210.12    175.96 o
  -4   3   3      791.87      782.37     99.20 o
  -3   3   3     1941.04     1797.96     90.91 o
  -2   3   3     1258.78     1286.09     47.49 o
  -1   3   3    15911.99    15996.11    527.90 o
   0   3   3     2301.84     2420.80     84.91 o
   1   3   3    15167.88    15169.19    527.20 o
   2   3   3     1181.92     1172.98     42.17 o
   3   3   3     2096.36     1939.53    126.92 o
   4   3   3      720.20      625.08     42.63 o
   5   3   3     1960.33     2017.22    115.71 o
   6   3   3       40.94       48.90     19.20 o
  -6   4   3      635.05      776.88     80.51 o
  -5   4   3     1070.42     1128.15    104.68 o
  -4   4   3     1003.49     1004.77     80.45 o
  -3   4   3     2716.32     2712.06    173.55 o
  -2   4   3     1645.79     1777.91     66.59 o
  -1   4   3      647.50      642.21     27.94 o
   0   4   3      420.48      444.19     26.27 o
   1   4   3      546.49      552.48     28.70 o
   2   4   3     1815.28     1964.48     55.09 o
   3   4   3     2506.04     2464.18    129.18 o
   4   4   3      980.29      806.54     87.89 o
   5   4   3     1113.19     1122.11     75.64 o
   6   4   3      590.75      734.75     81.05 o
  -6   5   3       66.61      116.24     39.46 o
  -5   5   3      252.22      405.50     64.43 o
  -4   5   3     2165.36     1798.76    100.87 o
  -3   5   3     1730.22     1772.15     73.07 o
  -2   5   3     5580.88     5525.86    163.38 o
  -1   5   3      748.69      688.29     25.00 o
   0   5   3    19117.80    20202.42    665.37 o
   1   5   3      723.06      684.26     26.17 o
   2   5   3     5624.27     5690.11    162.73 o
   3   5   3     1639.64     1665.17     97.39 o
   4   5   3     2259.82     1946.76    130.76 o
   5   5   3      241.52      311.92     39.94 o
   6   5   3       88.41      204.22     44.79 o
  -6   6   3      200.72      241.01     47.99 o
  -5   6   3      266.63      387.64    175.42 o
  -4   6   3     1114.01     1026.81     68.88 o
  -3   6   3      686.71      723.04     38.09 o
  -2   6   3     2550.62     2726.06     92.51 o
  -1   6   3     1502.99     1516.98     41.39 o
   0   6   3     3504.93     3594.12    115.26 o
   1   6   3     1631.77     1651.48     43.41 o
   2   6   3     2799.34     3164.00     86.66 o
   3   6   3      691.35      673.33     59.44 o
   4   6   3     1102.61      934.98     68.92 o
   5   6   3      254.50      290.41     35.98 o
   6   6   3      197.44      265.00     50.12 o
  -6   7   3      207.02      293.26     51.72 o
  -5   7   3      448.65      574.37     76.14 o
  -4   7   3      503.31      493.96     50.95 o
  -3   7   3     1027.12      984.00     37.20 o
  -2   7   3     1817.89     1920.74     58.59 o
  -1   7   3     2254.37     2174.83     52.76 o
   0   7   3     7650.58     7388.19    174.64 o
   1   7   3     2041.04     1964.69     54.66 o
   2   7   3     1612.40     1708.39     54.62 o
   3   7   3      945.76      893.63     45.49 o
   4   7   3      417.38      428.33     35.54 o
   5   7   3      392.77      432.13     43.22 o
   6   7   3      220.23      331.65     54.92 o
  -6   8   3       32.43      141.30     35.72 o
  -5   8   3     1466.45     1516.88    101.15 o
  -4   8   3       92.37       93.91     23.65 o
  -3   8   3      342.69      323.76     21.17 o
  -2   8   3     1386.40     1309.51     42.48 o
  -1   8   3     2434.02     2661.25     65.93 o
   0   8   3     1536.79     1488.72     38.97 o
   1   8   3     2431.80     2673.67     73.69 o
   2   8   3     1322.75     1284.00     43.52 o
   3   8   3      297.86      258.71     18.43 o
   4   8   3       73.46       76.09     21.52 o
   5   8   3     1390.98     1572.06     86.16 o
   6   8   3       34.07      100.78     35.72 o
  -5   9   3      291.30      286.44     57.57 o
  -4   9   3        2.66        1.03     15.85 o
  -3   9   3     3127.10     3022.63     78.16 o
  -2   9   3     2981.35     2984.41     81.30 o
  -1   9   3     5120.23     5194.70    123.11 o
   0   9   3       58.76      105.65     11.87 o
   1   9   3     4781.59     4918.33    123.08 o
   2   9   3     2948.79     2995.82     80.54 o
   3   9   3     3316.78     3259.53     71.02 o
   4   9   3        0.46       -1.59     17.16 o
   5   9   3      329.25      470.07     89.31 o
  -5  10   3      197.50      194.56     32.63 o
  -4  10   3      395.49      418.62     30.03 o
  -3  10   3      406.67      406.84     21.93 o
  -2  10   3      689.99      691.49     27.07 o
  -1  10   3      604.70      670.44     27.92 o
   0  10   3     2949.63     3040.85     68.08 o
   1  10   3      649.88      716.73     30.69 o
   2  10   3      695.17      694.01     27.78 o
   3  10   3      460.72      492.65     24.36 o
   4  10   3      452.84      495.31     39.35 o
   5  10   3      220.94      241.47     32.94 o
  -5  11   3      162.00      143.35     36.64 o
  -4  11   3     1191.15     1164.01     52.23 o
  -3  11   3     1454.61     1493.77     47.73 o
  -2  11   3     3269.27     3284.10     69.19 o
  -1  11   3     1280.56     1273.16     38.81 o
   0  11   3    10608.86    10794.48    229.82 o
   1  11   3     1350.12     1345.88     36.14 o
   2  11   3     3214.75     3143.94     62.08 o
   3  11   3     1520.66     1519.57     40.27 o
   4  11   3     1191.37     1198.53     44.53 o
   5  11   3      158.02      164.47     27.60 o
  -5  12   3      113.60      109.68     22.15 o
  -4  12   3      271.37      239.72     25.90 o
  -3  12   3      841.79      836.48     31.81 o
  -2  12   3      436.45      431.31     17.96 o
  -1  12   3      879.56      877.44     23.27 o
   0  12   3     2024.47     2007.85     38.93 o
   1  12   3      834.66      833.65     22.68 o
   2  12   3      408.17      440.79     18.76 o
   3  12   3      785.21      795.07     36.04 o
   4  12   3      231.45      211.24     24.85 o
   5  12   3      123.75      110.38     32.55 o
  -5  13   3      100.10       82.12     24.51 o
  -4  13   3      131.35       93.28     25.03 o
  -3  13   3     3644.70     3572.20     81.21 o
  -2  13   3       96.26       92.81     12.65 o
  -1  13   3     5076.78     4996.58     73.79 o
   0  13   3       52.77       46.38      9.82 o
   1  13   3     5033.20     4869.98     73.31 o
   2  13   3      126.28      134.64     13.51 o
   3  13   3     3609.15     3438.20     83.18 o
   4  13   3      139.76      135.36     25.36 o
   5  13   3       96.39       85.24     21.66 o
  -5  14   3      161.74      195.15     36.26 o
  -4  14   3      274.26      190.53     25.96 o
  -3  14   3      293.16      281.77     23.74 o
  -2  14   3      441.57      400.24     18.14 o
  -1  14   3      399.93      455.64     18.07 o
   0  14   3     1716.23     1595.75     30.46 o
   1  14   3      362.71      439.41     16.49 o
   2  14   3      463.52      414.58     19.45 o
   3  14   3      264.97      291.33     22.58 o
   4  14   3      281.31      273.45     33.65 o
   5  14   3      168.79      221.77     31.89 o
  -4  15   3      189.75      162.42     25.05 o
  -3  15   3     1223.98     1149.15     44.44 o
  -2  15   3     1102.68     1110.66     33.40 o
  -1  15   3      428.35      429.07     18.59 o
   0  15   3      952.50      956.75     24.92 o
   1  15   3      465.87      529.36     18.99 o
   2  15   3     1354.93     1416.88     33.74 o
   3  15   3     1377.20     1374.41     42.84 o
   4  15   3      181.20      183.33     23.81 o
  -4  16   3      228.01      188.78     24.30 o
  -3  16   3      607.62      583.98     43.75 o
  -2  16   3      595.18      582.68     23.75 o
  -1  16   3      159.64      141.61     15.69 o
   0  16   3      393.14      432.25     19.54 o
   1  16   3      171.96      170.50     14.61 o
   2  16   3      656.21      654.46     25.18 o
   3  16   3      592.17      591.04     37.20 o
   4  16   3      197.65      158.35     32.79 o
  -4  17   3      926.17      805.99     43.17 o
  -3  17   3      694.36      675.92     41.84 o
  -2  17   3     3466.48     3450.81     65.37 o
  -1  17   3     1196.31     1140.83     31.61 o
   0  17   3     3847.75     4038.96     77.09 o
   1  17   3     1054.13     1030.36     30.56 o
   2  17   3     3528.81     3506.02     68.71 o
   3  17   3      678.01      684.66     39.09 o
   4  17   3      865.71      783.43     94.32 o
  -4  18   3       14.99        3.37     33.33 o
  -3  18   3      353.26      306.89     39.08 o
  -2  18   3      159.23      142.85     19.34 o
  -1  18   3       61.71       46.20     15.14 o
   0  18   3        6.35       15.57     14.82 o
   1  18   3       47.73       32.68     15.07 o
   2  18   3      188.98      200.32     19.85 o
   3  18   3      375.95      316.52     24.76 o
   4  18   3        9.10      -10.29     19.52 o
  -3  19   3      701.38      660.60     39.03 o
  -2  19   3      138.30      118.41     19.90 o
  -1  19   3     1717.14     1792.57     45.00 o
   0  19   3       25.53       28.87     16.51 o
   1  19   3     1699.09     1799.50     46.37 o
   2  19   3      125.73      102.19     20.28 o
   3  19   3      712.38      708.84     32.80 o
  -3  20   3       87.12       47.45     23.78 o
  -2  20   3      303.34      276.77     24.40 o
  -1  20   3      647.76      688.03     36.10 o
   0  20   3     1031.17     1076.98     39.52 o
   1  20   3      623.36      701.32     30.23 o
   2  20   3      275.80      237.69     22.04 o
   3  20   3       94.43       48.26     29.82 o
  -2  21   3      192.53      190.41     27.58 o
  -1  21   3      169.92      184.95     20.76 o
   0  21   3     2010.89     2106.87     52.60 o
   1  21   3      190.04      204.14     20.67 o
   2  21   3      215.54      226.75     26.57 o
  -2  22   3       48.93      -12.26     52.25 o
  -1  22   3       37.03       32.65     16.93 o
   0  22   3      114.33       85.62     17.80 o
   1  22   3       39.33       50.52     18.08 o
   2  22   3       34.48      -19.97     40.13 o
  -1  23   3      530.53      475.62     73.05 o
   0  23   3      341.83      423.25     45.79 o
   1  23   3      488.02      519.60     82.13 o
   0   0   4      157.68      135.31     17.76 o
   1   0   4     5611.17     5709.61    220.31 o
   2   0   4     2937.35     2866.61     95.29 o
   3   0   4      155.54      168.63     54.95 o
   4   0   4      832.03      798.85    140.50 o
   5   0   4      600.31      644.30     56.12 o
   6   0   4        1.54      120.50     33.06 o
  -6   1   4      291.13      401.50     57.05 o
  -5   1   4      765.45      873.13    222.88 o
  -4   1   4      425.52      430.24     64.46 o
  -3   1   4     3015.54     2750.32    198.62 o
  -2   1   4     2484.38     2365.48     93.84 o
  -1   1   4    54145.52    51438.78   1916.95 o
   0   1   4      572.23      508.73     28.80 o
   1   1   4    52577.47    50375.50   1645.51 o
   2   1   4     2356.27     2202.19     77.52 o
   3   1   4     2927.48     2435.87    150.92 o
   4   1   4      364.87      327.16     46.36 o
   5   1   4      709.69      809.32    105.31 o
   6   1   4      264.89      357.25     50.65 o
  -6   2   4      393.18      564.13     68.25 o
  -5   2   4     1127.88     1658.79    133.83 o
  -4   2   4     1160.38     1014.32     77.82 o
  -3   2   4      502.17      526.86     59.87 o
  -2   2   4     1152.64     1230.57     46.24 o
  -1   2   4     2908.93     3058.64     97.34 o
   0   2   4     3244.97     3281.98    112.37 o
   1   2   4     2934.04     3082.72     97.32 o
   2   2   4     1164.39     1170.45     39.18 o
   3   2   4      578.45      523.39     57.19 o
   4   2   4     1039.28      822.62     55.74 o
   5   2   4     1116.18     1318.63    196.48 o
   6   2   4      401.29      557.18     43.86 o
  -6   3   4       79.54      154.63     41.59 o
  -5   3   4      448.31      498.16     76.78 o
  -4   3   4     1704.27     1560.62    102.92 o
  -3   3   4       72.12       77.14     36.63 o
  -2   3   4     7477.13     7382.02    221.30 o
  -1   3   4     2497.27     2665.82     83.61 o
   0   3   4     3238.98     3023.05    105.64 o
   1   3   4     2453.16     2495.76     83.58 o
   2   3   4     7749.28     7096.96    244.97 o
   3   3   4       64.06        6.83     29.52 o
   4   3   4     1837.15     1524.58     76.10 o
   5   3   4      462.25      473.36     48.80 o
   6   3   4       89.99      178.32     42.39 o
  -6   4   4      163.73      327.92     52.79 o
  -5   4   4       10.41      128.83     94.38 o
  -4   4   4      219.42      160.90     41.50 o
  -3   4   4      675.34      618.44     38.66 o
  -2   4   4     1367.93     1491.94     55.38 o
  -1   4   4     3815.16     3980.42    102.63 o
   0   4   4     7901.92     8499.55    283.73 o
   1   4   4     3678.62     3771.29    101.97 o
   2   4   4     1459.51     1446.48     39.53 o
   3   4   4      659.95      586.74     77.85 o
   4   4   4      225.12      218.11     28.25 o
   5   4   4       15.39       21.76     22.79 o
   6   4   4      214.00      347.99     43.46 o
  -6   5   4       34.03       80.51     35.19 o
  -5   5   4      609.54      709.69     97.58 o
  -4   5   4       58.83       69.37     30.97 o
  -3   5   4     3162.18     3114.56    118.61 o
  -2   5   4      670.23      687.23     32.25 o
  -1   5   4    17105.00    17654.53    395.56 o
   0   5   4     1215.56     1195.97     41.81 o
   1   5   4    16900.06    17076.35    415.08 o
   2   5   4      601.36      580.70     21.26 o
   3   5   4     3227.39     3201.51    155.98 o
   4   5   4       69.72       43.03     20.15 o
   5   5   4      618.31      668.98     59.25 o
   6   5   4       32.61       52.25     33.59 o
  -6   6   4       19.37      156.23     37.32 o
  -5   6   4      816.93      807.09     91.24 o
  -4   6   4      671.30      578.48     46.72 o
  -3   6   4      464.05      453.32     27.94 o
  -2   6   4     2577.76     2837.05     92.12 o
  -1   6   4     5276.20     5538.21    122.54 o
   0   6   4     3121.56     3392.41    102.13 o
   1   6   4     5102.85     5245.36    127.79 o
   2   6   4     2645.52     2985.50     78.24 o
   3   6   4      473.60      481.72     42.44 o
   4   6   4      656.79      608.40     45.62 o
   5   6   4      783.75      800.21     57.91 o
   6   6   4       29.23       75.18     34.66 o
  -6   7   4      193.92      243.67     46.92 o
  -5   7   4      336.15      481.48     80.51 o
  -4   7   4     1271.94     1054.58     52.80 o
  -3   7   4     1427.14     1358.30     41.62 o
  -2   7   4     9598.80     9564.77    261.41 o
  -1   7   4     6170.96     6553.92    152.95 o
   0   7   4      254.67      265.16     15.58 o
   1   7   4     6599.32     7067.27    160.32 o
   2   7   4     9273.08     9659.30    237.86 o
   3   7   4     1475.61     1354.89     55.35 o
   4   7   4     1312.46     1153.41     56.90 o
   5   7   4      321.74      398.27     43.39 o
   6   7   4      189.24      246.34     47.99 o
  -6   8   4      456.76      528.94     63.98 o
  -5   8   4      243.42      250.38     74.08 o
  -4   8   4     1426.00     1312.17     52.09 o
  -3   8   4      166.15      137.57     16.48 o
  -2   8   4     3231.53     3426.96     89.69 o
  -1   8   4       92.85      132.42     13.28 o
   0   8   4      268.35      287.90     15.98 o
   1   8   4       71.74      112.69     14.54 o
   2   8   4     3195.32     3367.22     91.27 o
   3   8   4      186.46      171.41     15.56 o
   4   8   4     1470.75     1275.14     72.01 o
   5   8   4      242.61      301.01     37.54 o
   6   8   4      494.61      573.73     67.72 o
  -5   9   4      472.58      447.29     54.49 o
  -4   9   4      843.77      844.79     39.82 o
  -3   9   4      441.25      400.10     21.38 o
  -2   9   4     3966.74     3769.52     90.18 o
  -1   9   4     4786.46     4945.74    115.21 o
   0   9   4     3731.05     3439.15     74.96 o
   1   9   4     4708.08     4884.14    121.75 o
   2   9   4     3911.89     3780.55     89.17 o
   3   9   4      417.99      437.46     28.54 o
   4   9   4      852.86      851.64     42.11 o
   5   9   4      461.40      541.73     55.80 o
  -5  10   4      864.80      884.38     80.18 o
  -4  10   4       15.39        8.67     16.83 o
  -3  10   4      154.15      136.38     16.16 o
  -2  10   4       68.64       68.85     12.93 o
  -1  10   4      951.72      961.61     33.56 o
   0  10   4      534.72      603.98     24.18 o
   1  10   4      912.04      890.45     33.18 o
   2  10   4       56.37       70.55     13.45 o
   3  10   4      198.77      200.16     17.83 o
   4  10   4       24.77       15.30     19.82 o
   5  10   4      803.43      889.67     60.14 o
  -5  11   4      159.99      154.44     24.04 o
  -4  11   4      110.16       72.97     19.59 o
  -3  11   4     1206.37     1185.10     37.98 o
  -2  11   4      264.67      249.81     15.60 o
  -1  11   4     3466.31     3379.25     70.91 o
   0  11   4      151.14      153.50     14.09 o
   1  11   4     3746.80     3663.09     75.10 o
   2  11   4      257.72      248.00     14.14 o
   3  11   4     1224.48     1223.64     38.60 o
   4  11   4      126.49      127.65     23.19 o
   5  11   4      168.61      154.92     27.62 o
  -5  12   4      483.07      302.45     64.61 o
  -4  12   4      879.69      807.73     60.14 o
  -3  12   4     2678.71     2693.91     62.92 o
  -2  12   4        0.04       -9.14     10.40 o
  -1  12   4      178.42      218.38     13.45 o
   0  12   4        1.05        5.88      8.76 o
   1  12   4      173.24      206.12     12.97 o
   2  12   4        1.88        8.89      9.86 o
   3  12   4     2681.22     2668.61     71.14 o
   4  12   4      854.30      833.71     42.34 o
   5  12   4      527.42      454.93    101.57 o
  -5  13   4        6.64       13.02     23.57 o
  -4  13   4     1444.40     1438.15     60.52 o
  -3  13   4      265.50      283.54     23.58 o
  -2  13   4     4781.36     4547.50     72.06 o
  -1  13   4      912.67      909.78     22.85 o
   0  13   4     3757.44     3700.58     62.61 o
   1  13   4      826.18      825.01     22.00 o
   2  13   4     4631.93     4581.26     76.53 o
   3  13   4      295.21      290.50     23.69 o
   4  13   4     1384.83     1467.27     61.15 o
   5  13   4        4.34        6.71     17.57 o
  -5  14   4      145.97      133.30     30.39 o
  -4  14   4      445.35      460.69     32.63 o
  -3  14   4      385.68      375.64     27.15 o
  -2  14   4     1725.44     1628.72     36.19 o
  -1  14   4      738.49      779.84     23.96 o
   0  14   4      142.42      159.34     11.96 o
   1  14   4      750.63      852.72     22.06 o
   2  14   4     1774.34     1755.71     38.16 o
   3  14   4      422.29      431.54     26.36 o
   4  14   4      479.13      432.01     62.05 o
   5  14   4      147.79      147.00     27.45 o
  -4  15   4      587.59      564.44     52.35 o
  -3  15   4      279.63      273.81     25.56 o
  -2  15   4      208.04      206.18     17.55 o
  -1  15   4     1312.64     1309.81     30.35 o
   0  15   4     4658.52     4372.64     67.43 o
   1  15   4     1419.44     1434.31     28.22 o
   2  15   4      194.95      234.86     17.74 o
   3  15   4      200.14      220.24     20.40 o
   4  15   4      579.65      433.44     33.03 o
  -4  16   4       80.22       49.59     19.97 o
  -3  16   4      273.56      249.79     27.21 o
  -2  16   4       49.26       61.79     14.37 o
  -1  16   4      156.02      149.35     17.00 o
   0  16   4     1748.23     1770.16     36.94 o
   1  16   4      156.22      145.70     15.14 o
   2  16   4       59.58       51.81     13.91 o
   3  16   4      205.19      181.60     23.49 o
   4  16   4       80.24       75.12     20.99 o
  -4  17   4       38.12       48.71     21.17 o
  -3  17   4      416.53      389.86     41.72 o
  -2  17   4      925.93      901.17     30.40 o
  -1  17   4      334.70      366.84     20.46 o
   0  17   4      805.59      866.81     33.81 o
   1  17   4      304.76      342.34     20.92 o
   2  17   4     1009.04      980.80     31.13 o
   3  17   4      355.04      355.65     27.41 o
   4  17   4       55.99       43.93     19.72 o
  -4  18   4      188.33      114.69     98.64 o
  -3  18   4      378.63      311.00     33.72 o
  -2  18   4      376.90      382.09     26.17 o
  -1  18   4      172.85      175.67     17.77 o
   0  18   4      534.49      575.96     25.79 o
   1  18   4      169.91      154.78     17.62 o
   2  18   4      393.66      444.65     25.87 o
   3  18   4      404.62      396.64     27.32 o
   4  18   4      162.85      102.80     46.53 o
  -3  19   4        5.48        9.38     20.36 o
  -2  19   4     1218.47     1223.82     39.87 o
  -1  19   4       35.12       24.09     17.71 o
   0  19   4     1412.96     1507.60     41.77 o
   1  19   4       35.35       23.78     17.60 o
   2  19   4     1122.39     1200.04     37.71 o
   3  19   4        8.44       32.31     26.18 o
  -3  20   4      428.57      338.40     40.09 o
  -2  20   4      179.08      171.33     21.28 o
  -1  20   4      641.48      704.37     34.11 o
   0  20   4        0.15      -10.82     17.26 o
   1  20   4      670.79      717.84     39.48 o
   2  20   4      160.59      147.09     20.91 o
   3  20   4      404.16      281.97     53.01 o
  -2  21   4      244.82      203.28     29.44 o
  -1  21   4     1142.45     1155.90     42.23 o
   0  21   4      175.95      201.65     21.84 o
   1  21   4     1186.57     1189.04     39.78 o
   2  21   4      234.20      204.60     25.38 o
  -2  22   4      115.52      137.57     54.39 o
  -1  22   4       35.03       17.28     16.08 o
   0  22   4        0.25       -6.11     16.04 o
   1  22   4       37.60       39.50     17.40 o
   2  22   4      117.60       52.79     45.86 o
  -1  23   4      140.66       43.72     52.79 o
   0  23   4      515.22      534.87     81.21 o
   1  23   4      138.22      184.22     35.74 o
   1   0   5     2323.05     2303.52     81.49 o
   2   0   5      723.68      703.70     36.84 o
   3   0   5     1328.01     1237.57    122.24 o
   4   0   5      842.22      724.78     66.45 o
   5   0   5        1.41        5.76     21.48 o
   6   0   5      235.53      700.63     72.52 o
  -6   1   5       76.84      170.62     40.52 o
  -5   1   5      661.61      737.14     99.18 o
  -4   1   5     2232.26     1877.47    110.69 o
  -3   1   5     3396.52     3512.20    240.67 o
  -2   1   5     2185.22     2062.01     81.09 o
  -1   1   5    13264.85    13405.90    438.56 o
   0   1   5       28.00       24.52     10.03 o
   1   1   5    13253.18    13219.81    438.55 o
   2   1   5     1849.35     1741.54     60.58 o
   3   1   5     3391.62     3084.40    227.56 o
   4   1   5     2378.54     1779.29     83.76 o
   5   1   5      664.49      803.32    146.63 o
   6   1   5       67.57      126.37     34.66 o
  -6   2   5      118.96      176.49     41.59 o
  -5   2   5     1236.88     1463.11    127.97 o
  -4   2   5      419.38      435.65     53.62 o
  -3   2   5     1972.79     1770.42    132.92 o
  -2   2   5     1360.97     1262.42     50.90 o
  -1   2   5    10047.41    10371.56    345.11 o
   0   2   5    36562.72    37631.05   1124.67 o
   1   2   5    10087.64    10147.59    262.74 o
   2   2   5     1574.62     1426.90     41.74 o
   3   2   5     1964.51     1644.27    231.41 o
   4   2   5      456.50      415.02     41.63 o
   5   2   5     1234.23     1233.86    111.71 o
   6   2   5      119.87      181.38     26.48 o
  -6   3   5       91.17      193.55     42.12 o
  -4   3   5       19.34       19.38     28.77 o
  -3   3   5     3004.57     2729.34    174.72 o
  -2   3   5      368.27      462.58     27.95 o
  -1   3   5      533.46      495.36     33.63 o
   0   3   5     6493.47     6435.41    216.28 o
   1   3   5      350.52      331.19     15.08 o
   2   3   5      443.29      493.58     18.79 o
   3   3   5     3111.80     2642.51    286.03 o
   4   3   5       10.62        9.56     19.33 o
   5   3   5      530.02      751.20     63.01 o
   6   3   5       77.14      124.24     36.79 o
  -6   4   5      320.56      579.59     66.12 o
  -5   4   5      831.77      936.25     89.64 o
  -4   4   5     1921.65     1669.89     91.65 o
  -3   4   5     1464.76     1372.66     67.10 o
  -2   4   5     1562.79     1557.21     57.78 o
  -1   4   5     9486.03     9686.52    244.73 o
   0   4   5     6262.57     6811.66    209.97 o
   1   4   5    10152.87    10169.14    239.09 o
   2   4   5     1558.85     1522.77     40.11 o
   3   4   5     1519.76     1419.15     93.93 o
   4   4   5     1828.07     1506.73     79.82 o
   5   4   5      742.47      785.69     68.25 o
   6   4   5      311.95      465.84     40.82 o
  -6   5   5      108.20      251.14     46.39 o
  -5   5   5      335.08      354.89     62.35 o
  -4   5   5      642.74      514.14     43.64 o
  -3   5   5      710.30      744.28     38.54 o
  -2   5   5     3438.64     3195.08     95.08 o
  -1   5   5     2594.26     2820.82     70.60 o
   0   5   5    13517.72    13788.46    385.71 o
   1   5   5     2651.15     2815.82     70.44 o
   2   5   5     3189.16     2930.80     72.56 o
   3   5   5      654.45      632.52     72.05 o
   4   5   5      542.68      548.93     45.84 o
   5   5   5      356.00      433.24     48.55 o
   6   5   5      118.56      190.11     26.99 o
  -6   6   5      452.07      588.12     67.72 o
  -5   6   5       51.06       75.49     66.92 o
  -4   6   5      622.64      566.75     43.41 o
  -3   6   5     1615.42     1602.52     55.56 o
  -2   6   5     3533.42     3774.39    114.74 o
  -1   6   5      988.80      992.88     31.15 o
   0   6   5        4.84       13.72     10.93 o
   1   6   5     1089.25     1094.72     33.05 o
   2   6   5     3302.48     3716.43     91.24 o
   3   6   5     1769.54     1574.84     87.52 o
   4   6   5      631.05      592.16     49.40 o
   5   6   5       39.57       56.36     25.89 o
   6   6   5      405.37      508.29     41.10 o
  -6   7   5       89.56      151.96     38.92 o
  -5   7   5      459.98      605.28     78.78 o
  -4   7   5      865.03      800.10     47.71 o
  -3   7   5     1960.95     1935.44     49.71 o
  -2   7   5     2130.36     2104.05     75.13 o
  -1   7   5     8379.00     9096.82    207.71 o
   0   7   5      317.33      411.73     20.72 o
   1   7   5     8844.55     9637.80    231.91 o
   2   7   5     2173.11     2223.03     57.76 o
   3   7   5     2082.48     2015.91     54.63 o
   4   7   5      906.17      959.18     53.67 o
   5   7   5      501.14      624.46     54.42 o
   6   7   5       76.96      109.31     38.39 o
  -6   8   5      149.37      221.81     43.19 o
  -5   8   5      342.72      372.13     47.28 o
  -4   8   5       78.26       59.45     25.89 o
  -3   8   5      975.89      977.37     30.20 o
  -2   8   5     2089.88     2000.06     64.61 o
  -1   8   5     3545.10     3750.52     90.62 o
   0   8   5      112.10      162.94     13.41 o
   1   8   5     3596.30     3843.08     96.16 o
   2   8   5     2189.11     2158.59     56.93 o
   3   8   5      991.40      931.62     31.23 o
   4   8   5       76.79       57.01     21.77 o
   5   8   5      389.24      439.99     44.59 o
   6   8   5      132.60      231.41     44.79 o
  -5   9   5      468.71      326.28     67.87 o
  -4   9   5       15.56       12.95     17.08 o
  -3   9   5      609.04      609.47     26.12 o
  -2   9   5      239.82      255.50     17.55 o
  -1   9   5     6074.05     6030.64    141.68 o
   0   9   5      168.13      172.53     13.67 o
   1   9   5     6242.64     6276.70    150.15 o
   2   9   5      151.04      176.50     17.33 o
   3   9   5      502.68      496.49     27.13 o
   4   9   5       40.66       28.87     19.05 o
   5   9   5      472.95      501.31     53.44 o
  -5  10   5      388.69      276.45     40.52 o
  -4  10   5     1149.31      947.53     44.67 o
  -3  10   5     1201.81     1218.37     37.08 o
  -2  10   5      892.05      872.90     28.89 o
  -1  10   5      543.60      535.69     23.46 o
   0  10   5      193.85      217.89     16.73 o
   1  10   5      591.34      569.71     24.81 o
   2  10   5      986.91      959.51     27.81 o
   3  10   5     1133.20     1188.42     38.14 o
   4  10   5     1089.83     1058.73     45.37 o
   5  10   5      400.05      447.83     67.10 o
  -5  11   5      556.14      572.62     93.12 o
  -4  11   5      706.28      675.57     50.51 o
  -3  11   5      447.20      421.14     25.26 o
  -2  11   5     4494.36     4473.93     77.53 o
  -1  11   5     1509.21     1493.80     35.34 o
   0  11   5     4540.97     4531.71     87.32 o
   1  11   5     1485.13     1475.24     34.97 o
   2  11   5     4625.31     4723.42     74.08 o
   3  11   5      433.14      396.48     23.56 o
   4  11   5      684.59      660.94     44.26 o
   5  11   5      560.76      487.36     48.51 o
  -5  12   5       27.36       36.30     26.01 o
  -4  12   5      250.55      252.33     29.90 o
  -3  12   5     1141.40     1141.48     43.14 o
  -2  12   5     1995.92     2002.61     38.76 o
  -1  12   5      987.90      983.06     24.16 o
   0  12   5     1039.52      997.09     24.48 o
   1  12   5      918.86      912.79     23.94 o
   2  12   5     1778.84     1855.36     38.50 o
   3  12   5     1278.81     1311.89     43.09 o
   4  12   5      220.34      258.24     26.89 o
   5  12   5       39.41       47.55     20.83 o
  -5  13   5      458.16      530.00     57.05 o
  -4  13   5      195.58      194.22     26.17 o
  -3  13   5       92.58       79.70     18.33 o
  -2  13   5      384.33      368.39     17.48 o
  -1  13   5     1437.12     1375.78     28.65 o
   0  13   5      863.30      868.94     22.42 o
   1  13   5     1500.58     1414.73     28.14 o
   2  13   5      418.79      431.04     18.06 o
   3  13   5      115.11      114.56     19.46 o
   4  13   5      170.64      164.91     25.99 o
   5  13   5      502.96      494.02     40.35 o
  -5  14   5      552.87      520.40     54.92 o
  -4  14   5      566.37      586.86     56.16 o
  -3  14   5      715.12      690.87     36.53 o
  -2  14   5      317.03      316.01     17.74 o
  -1  14   5      210.01      215.57     14.02 o
   0  14   5     2308.11     2248.10     39.57 o
   1  14   5      247.64      260.68     13.62 o
   2  14   5      246.81      237.84     16.22 o
   3  14   5      715.00      732.16     33.33 o
   4  14   5      540.27      451.62     34.85 o
   5  14   5      532.82      539.73     47.38 o
  -4  15   5      680.58      537.39     40.12 o
  -3  15   5     1423.04     1388.01     49.47 o
  -2  15   5     4142.35     4240.83     73.62 o
  -1  15   5     1069.83     1093.70     27.22 o
   0  15   5     1957.36     1918.62     36.80 o
   1  15   5      978.81     1027.16     24.05 o
   2  15   5     4181.98     4171.71     78.61 o
   3  15   5     1363.53     1310.24     41.01 o
   4  15   5      658.22      528.83     75.68 o
  -4  16   5      722.86      748.20     43.91 o
  -3  16   5      484.66      493.97     42.26 o
  -2  16   5      110.74      116.34     16.49 o
  -1  16   5     1175.98     1141.01     32.50 o
   0  16   5       30.01       16.41     11.48 o
   1  16   5     1001.61      988.81     28.65 o
   2  16   5      130.61      159.27     15.72 o
   3  16   5      436.60      455.37     30.04 o
   4  16   5      785.90      672.60     42.77 o
  -4  17   5      437.73      339.81     65.97 o
  -3  17   5      378.67      348.34     43.34 o
  -2  17   5      600.95      672.95     29.00 o
  -1  17   5       82.90       94.76     15.52 o
   0  17   5     5048.86     4993.67     87.62 o
   1  17   5      118.02      117.79     16.57 o
   2  17   5      679.49      684.98     26.14 o
   3  17   5      347.93      345.45     26.40 o
   4  17   5      457.59      457.23     63.15 o
  -4  18   5       35.60       28.26     27.53 o
  -3  18   5      268.41      271.93     30.04 o
  -2  18   5     1237.21     1158.03     40.92 o
  -1  18   5       95.63       90.08     16.87 o
   0  18   5      662.67      740.91     34.10 o
   1  18   5       75.39       85.72     16.07 o
   2  18   5     1332.30     1395.53     40.99 o
   3  18   5      278.31      278.12     23.66 o
   4  18   5       32.34       25.04     23.65 o
  -3  19   5      547.88      486.96     42.95 o
  -2  19   5      294.23      274.01     22.51 o
  -1  19   5      901.91     1008.22     35.80 o
   0  19   5       67.16       76.30     18.11 o
   1  19   5      772.30      863.75     38.61 o
   2  19   5      316.99      311.36     21.25 o
   3  19   5      612.21      588.94     36.31 o
  -3  20   5      166.73       79.96     33.86 o
  -2  20   5      112.55      127.71     20.19 o
  -1  20   5      633.68      686.75     31.85 o
   0  20   5      536.24      647.45     35.93 o
   1  20   5      583.01      643.60     32.46 o
   2  20   5      105.20      106.17     19.63 o
   3  20   5      157.06      237.90    111.50 o
  -2  21   5      872.31      838.24     77.26 o
  -1  21   5      234.29      239.97     21.31 o
   0  21   5     1484.19     1638.46     46.17 o
   1  21   5      245.99      279.92     21.73 o
   2  21   5      881.80      916.65     38.47 o
  -2  22   5      397.95      301.79     61.32 o
  -1  22   5      117.87      138.98     20.66 o
   0  22   5      203.67      219.01     23.45 o
   1  22   5      116.97      121.42     19.68 o
   0  23   5      381.68      378.40     80.58 o
   0   0   6     9481.22     9973.88    468.84 o
   1   0   6     5262.38     5385.40    166.32 o
   2   0   6      487.41      430.97     25.77 o
   3   0   6      179.68      164.77     37.13 o
   4   0   6     2062.38     1671.50    102.33 o
   5   0   6       65.19       69.76     26.04 o
   6   0   6      600.56      675.57     72.52 o
  -6   1   6       40.43      131.70     36.79 o
  -5   1   6      845.26      850.89     71.45 o
  -4   1   6       35.75       31.77     27.15 o
  -3   1   6     1464.95     1490.78     95.22 o
  -2   1   6     1734.97     1756.63     66.50 o
  -1   1   6     6792.43     7146.41    237.07 o
   0   1   6     4695.61     4996.26    169.49 o
   1   1   6     6539.38     7016.45    200.61 o
   2   1   6     1513.17     1533.05     55.46 o
   3   1   6     1550.49     1317.79    130.14 o
   4   1   6       68.13       51.18     19.22 o
   5   1   6      844.90      862.22     67.24 o
   6   1   6       58.58      158.89     35.72 o
  -6   2   6      110.59      186.09     42.12 o
  -5   2   6      639.88      690.98    130.10 o
  -4   2   6      156.96      128.68     36.11 o
  -3   2   6     3611.51     3407.22    176.47 o
  -2   2   6     1262.87     1263.09     54.55 o
  -1   2   6    11622.53    11459.71    403.93 o
   0   2   6    11431.26    11823.32    358.13 o
   1   2   6    10635.16    11010.61    286.38 o
   2   2   6     1245.19     1204.29     34.54 o
   3   2   6     3712.85     3217.09    206.38 o
   4   2   6      175.66      142.79     27.71 o
   5   2   6      588.53      641.86     59.18 o
   6   2   6      136.63      192.28     27.49 o
  -6   3   6      205.29      373.24     54.92 o
  -5   3   6     1953.95     2166.40    180.22 o
  -4   3   6      478.32      461.55     94.84 o
  -3   3   6     1555.42     1454.94     99.53 o
  -2   3   6     5900.00     5891.69    183.13 o
  -1   3   6     2076.00     2247.06     71.73 o
   0   3   6     5884.28     6206.02    177.03 o
   1   3   6     2208.73     2239.44     57.00 o
   2   3   6     6019.76     5902.94    139.33 o
   3   3   6     1492.16     1342.02    109.29 o
   4   3   6      448.30      403.89     43.28 o
   5   3   6     1905.34     2148.43    123.32 o
   6   3   6      196.28      384.02     95.98 o
  -6   4   6      318.69      419.63     61.32 o
  -5   4   6      409.52      492.96     70.37 o
  -4   4   6      373.45      367.28     44.94 o
  -3   4   6     2297.76     2432.18     95.96 o
  -2   4   6     3631.03     3604.59    114.68 o
  -1   4   6     3304.76     3425.96     83.55 o
   0   4   6    15852.20    17480.94    486.38 o
   1   4   6     3399.31     3409.70     85.62 o
   2   4   6     3362.35     3436.14     86.32 o
   3   4   6     2374.45     2322.60    216.75 o
   4   4   6      319.27      340.66     36.43 o
   5   4   6      412.30      507.10     61.05 o
   6   4   6      325.34      464.59     40.24 o
  -6   5   6      252.24      391.90     59.19 o
  -5   5   6      109.50      127.97    105.04 o
  -4   5   6      275.79      262.34     34.63 o
  -3   5   6     2361.21     2166.34     69.72 o
  -2   5   6     5080.46     5435.16    175.06 o
  -1   5   6     6630.24     6856.92    147.73 o
   0   5   6      410.27      473.39     25.62 o
   1   5   6     6225.25     6298.99    164.75 o
   2   5   6     5263.73     5636.99    122.35 o
   3   5   6     2351.15     2214.85    177.01 o
   4   5   6      295.96      246.14     33.24 o
   5   5   6      127.82      138.01     33.82 o
   6   5   6      308.37      415.62     38.39 o
  -6   6   6      231.22      334.85     54.39 o
  -5   6   6      500.82      455.39     82.91 o
  -4   6   6      955.21      978.36     49.45 o
  -3   6   6      527.77      548.72     27.09 o
  -2   6   6     2433.12     2308.99     72.09 o
  -1   6   6      859.10      977.68     31.77 o
   0   6   6     3127.11     3186.77     80.65 o
   1   6   6     1000.49     1128.28     33.77 o
   2   6   6     2247.38     2203.28     57.11 o
   3   6   6      605.44      596.27     44.57 o
   4   6   6     1039.72     1035.26     63.90 o
   5   6   6      583.05      614.02     58.54 o
   6   6   6      226.65      327.68     33.44 o
  -6   7   6      225.92      292.19     47.45 o
  -5   7   6      518.72      632.44     95.18 o
  -4   7   6      869.19      778.70     45.32 o
  -3   7   6      266.09      251.23     19.07 o
  -2   7   6      545.31      601.60     30.47 o
  -1   7   6     2955.68     3196.59     71.36 o
   0   7   6    10884.30    12340.73    287.74 o
   1   7   6     2690.97     2941.21     83.42 o
   2   7   6      537.68      576.33     23.76 o
   3   7   6      240.75      221.75     20.94 o
   4   7   6      855.54      817.74     52.03 o
   5   7   6      525.65      602.31     59.73 o
   6   7   6      190.62      166.89     43.19 o
  -5   8   6      242.49      273.06     50.71 o
  -4   8   6      163.89      140.91     20.96 o
  -3   8   6     3278.56     3011.22     65.67 o
  -2   8   6      847.39      868.84     35.46 o
  -1   8   6     9754.57    10244.09    227.51 o
   0   8   6     2932.11     3225.14     78.26 o
   1   8   6     9544.78    10124.95    240.26 o
   2   8   6      777.28      752.81     28.15 o
   3   8   6     3137.46     2939.41     67.00 o
   4   8   6      135.91      126.63     23.74 o
   5   8   6      255.50      297.24     39.79 o
   6   8   6      201.07      242.07     45.32 o
  -5   9   6      284.38      242.63     59.20 o
  -4   9   6      383.33      344.70     27.99 o
  -3   9   6     1418.90     1400.58     39.54 o
  -2   9   6     2288.88     2342.41     67.34 o
  -1   9   6     1133.40     1266.24     37.80 o
   0   9   6      264.87      457.37     24.28 o
   1   9   6      976.19     1097.58     39.26 o
   2   9   6     2375.04     2578.78     56.45 o
   3   9   6     1480.10     1472.81     41.73 o
   4   9   6      333.44      350.69     31.02 o
   5   9   6      263.62      356.36     41.02 o
  -5  10   6       23.56        6.50     31.19 o
  -4  10   6      479.32      468.34     32.95 o
  -3  10   6      394.90      390.98     22.76 o
  -2  10   6     3316.57     3400.51     68.89 o
  -1  10   6      938.71      991.12     32.15 o
   0  10   6     3663.69     3852.25     85.93 o
   1  10   6     1088.54     1129.93     33.35 o
   2  10   6     3498.83     3653.75     72.79 o
   3  10   6      391.03      386.24     23.24 o
   4  10   6      546.74      565.89     35.77 o
   5  10   6       31.86       50.53     25.70 o
  -5  11   6      175.37      154.54     39.89 o
  -4  11   6      932.33      904.66     72.51 o
  -3  11   6      812.53      738.35     34.85 o
  -2  11   6      360.75      373.54     17.33 o
  -1  11   6     3251.15     3191.02     59.37 o
   0  11   6      292.09      333.42     16.64 o
   1  11   6     3314.55     3227.21     55.97 o
   2  11   6      402.43      402.79     16.46 o
   3  11   6      697.77      651.32     37.62 o
   4  11   6      936.20      941.47     43.16 o
   5  11   6      168.19      156.10     27.82 o
  -5  12   6      103.41       74.18     26.84 o
  -4  12   6      488.01      452.95     39.17 o
  -3  12   6      652.63      572.34     30.44 o
  -2  12   6     3065.61     2851.17     50.98 o
  -1  12   6      723.53      756.31     21.76 o
   0  12   6     2154.40     2150.48     40.50 o
   1  12   6      896.49      940.30     22.96 o
   2  12   6     2901.70     2788.77     51.45 o
   3  12   6      633.51      569.35     30.09 o
   4  12   6      462.03      494.19     36.91 o
   5  12   6      136.76      131.40     24.77 o
  -5  13   6      213.75      185.16     72.52 o
  -4  13   6      164.43      155.62     25.28 o
  -3  13   6      210.16      167.65     24.59 o
  -2  13   6     1710.30     1638.39     36.52 o
  -1  13   6      591.39      592.09     19.47 o
   0  13   6       99.37      114.11     11.16 o
   1  13   6      650.38      705.74     19.67 o
   2  13   6     1753.44     1714.34     35.04 o
   3  13   6      267.20      242.93     21.75 o
   4  13   6      187.32      160.22     25.63 o
   5  13   6      205.59      194.56     43.25 o
  -4  14   6      105.66       97.30     22.47 o
  -3  14   6      251.73      222.89     22.74 o
  -2  14   6     1841.96     1860.87     38.95 o
  -1  14   6     3380.82     3281.02     54.53 o
   0  14   6      354.86      388.82     16.66 o
   1  14   6     3319.82     3277.68     50.81 o
   2  14   6     1780.50     1750.65     36.66 o
   3  14   6      296.16      334.93     23.85 o
   4  14   6      115.91      130.63     25.45 o
   5  14   6      151.26      187.58     29.68 o
  -4  15   6      275.57      260.04     30.60 o
  -3  15   6      336.87      349.18     25.21 o
  -2  15   6      878.81      912.50     30.28 o
  -1  15   6      146.50      160.35     14.99 o
   0  15   6      146.24      153.78     13.37 o
   1  15   6      189.06      195.32     13.32 o
   2  15   6      888.11      872.75     29.03 o
   3  15   6      278.30      297.63     22.96 o
   4  15   6      329.58      249.98     28.47 o
  -4  16   6      648.01      633.37     68.98 o
  -3  16   6      592.35      524.95     50.96 o
  -2  16   6     1262.01     1203.95     35.81 o
  -1  16   6      220.52      242.93     18.79 o
   0  16   6     2098.84     2149.84     45.63 o
   1  16   6      222.40      232.89     16.13 o
   2  16   6     1394.43     1417.24     33.96 o
   3  16   6      563.83      492.82     31.27 o
   4  16   6      646.35      590.46     39.77 o
  -4  17   6      214.13      193.08     27.15 o
  -3  17   6      176.77      115.83     27.49 o
  -2  17   6      623.39      705.35     29.46 o
  -1  17   6      586.13      594.14     29.99 o
   0  17   6      451.50      502.73     23.72 o
   1  17   6      582.47      620.72     24.65 o
   2  17   6      547.72      567.74     24.74 o
   3  17   6      169.91      169.42     22.96 o
   4  17   6      203.65      192.05     25.96 o
  -4  18   6       98.52       23.35     46.39 o
  -3  18   6      540.65      523.04     46.80 o
  -2  18   6      831.82      899.17     36.42 o
  -1  18   6      948.11     1001.73     32.15 o
   0  18   6      706.13      726.93     27.10 o
   1  18   6      933.89      996.62     31.96 o
   2  18   6      842.10      852.92     31.82 o
   3  18   6      571.30      537.70     30.49 o
  -3  19   6      104.31       80.03     22.94 o
  -2  19   6       82.36       88.79     19.77 o
  -1  19   6      357.73      379.69     24.31 o
   0  19   6      625.04      664.53     29.41 o
   1  19   6      389.98      356.22     23.08 o
   2  19   6       85.20      112.53     18.86 o
   3  19   6      106.56       84.68     18.69 o
  -3  20   6      370.94      224.53     77.56 o
  -2  20   6        9.04       11.94     17.54 o
  -1  20   6      167.84      244.25     23.22 o
   0  20   6      147.65      153.11     21.25 o
   1  20   6      162.03      191.92     20.23 o
   2  20   6       23.82       22.67     17.32 o
   3  20   6      384.15      341.07    105.31 o
  -2  21   6      269.80      252.51     43.43 o
  -1  21   6       83.43       87.33     17.86 o
   0  21   6        6.83        5.39     17.25 o
   1  21   6       51.83       50.14     16.44 o
   2  21   6      270.65      289.62     27.85 o
  -1  22   6       45.57       30.85     21.26 o
   0  22   6      658.58      745.34     51.42 o
   1  22   6       40.44       46.03     17.81 o
   0  23   6       59.17       46.54     25.59 o
   1   0   7     3276.87     3319.69     88.29 o
   2   0   7      422.97      424.28     31.82 o
   3   0   7     5936.50     5354.82    362.78 o
   4   0   7     1683.52     1623.41     87.37 o
   5   0   7      438.91      483.72     49.90 o
   6   0   7       64.81       95.98     35.19 o
  -6   1   7      180.40      568.93     66.12 o
  -5   1   7      487.38      535.33     80.51 o
  -4   1   7      381.12      301.29     45.22 o
  -3   1   7     1785.70     1613.26     75.24 o
  -2   1   7      673.94      675.16     33.34 o
  -1   1   7      934.30      972.26     33.20 o
   0   1   7     5469.56     5983.64    197.08 o
   1   1   7     1013.84     1063.75     31.55 o
   2   1   7      715.06      653.05     22.57 o
   3   1   7     1796.44     1575.58    100.68 o
   4   1   7      386.26      308.47     35.15 o
   5   1   7      506.06      610.52     57.11 o
  -6   2   7      142.52      227.14     46.39 o
  -5   2   7      124.37      125.74     76.25 o
  -4   2   7      710.98      770.43     73.76 o
  -3   2   7      653.18      768.07     57.15 o
  -2   2   7     4378.61     4324.59    143.59 o
  -1   2   7     4988.72     5073.00    160.39 o
   0   2   7    18995.48    21066.09    814.54 o
   1   2   7     5232.62     5153.64    113.35 o
   2   2   7     4705.56     4542.74    113.61 o
   3   2   7      686.87      752.52    109.76 o
   4   2   7      765.09      675.05     53.03 o
   5   2   7      101.95      106.38     30.34 o
   6   2   7      145.97      217.44     29.20 o
  -6   3   7      510.13      669.17     76.25 o
  -5   3   7      247.96      202.39     63.72 o
  -4   3   7      639.57      648.46     68.39 o
  -3   3   7       45.66       38.86     21.29 o
  -2   3   7      878.78      911.42     39.90 o
  -1   3   7       64.39       68.13     10.62 o
   0   3   7      387.37      455.53     20.04 o
   1   3   7       77.77       92.71     10.41 o
   2   3   7      752.21      790.41     25.39 o
   3   3   7       57.45       75.76     38.91 o
   4   3   7      720.33      639.23     56.75 o
   5   3   7      271.60      352.05     39.52 o
   6   3   7      536.61      722.36     51.21 o
  -6   4   7      197.70      255.94     49.05 o
  -5   4   7       74.27       63.05     38.09 o
  -4   4   7      662.95      553.02     60.72 o
  -3   4   7     3814.45     3739.66    144.85 o
  -2   4   7     2952.45     2890.23     98.73 o
  -1   4   7     2780.06     2985.41     78.94 o
   0   4   7    10119.84    11053.06    269.59 o
   1   4   7     2790.11     2918.22     70.25 o
   2   4   7     3011.31     2964.13     74.54 o
   3   4   7     3793.39     3290.10    222.00 o
   4   4   7      637.15      591.75     46.66 o
   5   4   7      102.77      175.13     32.04 o
   6   4   7      192.44      291.57     32.86 o
  -6   5   7       67.38      126.90     35.72 o
  -5   5   7      996.93     1063.40    103.71 o
  -4   5   7      108.06       89.05     24.24 o
  -3   5   7      455.91      346.31     25.63 o
  -2   5   7      483.14      568.81     32.09 o
  -1   5   7     2511.25     2743.90     64.60 o
   0   5   7      408.07      483.50     22.52 o
   1   5   7     2516.72     2785.10     70.55 o
   2   5   7      437.61      526.00     21.51 o
   3   5   7      464.00      476.57     37.31 o
   4   5   7      129.77      106.60     26.79 o
   5   5   7      980.56     1152.21     71.91 o
   6   5   7       70.57      100.74     22.37 o
  -6   6   7      134.09      162.63     39.46 o
  -5   6   7      532.91      567.07     77.37 o
  -4   6   7      699.41      616.49     39.57 o
  -3   6   7     2434.65     2332.62     57.31 o
  -2   6   7     1893.95     2068.00     70.06 o
  -1   6   7     6352.23     6391.84    143.04 o
   0   6   7     4218.80     4699.16    115.42 o
   1   6   7     6718.89     6867.04    166.73 o
   2   6   7     2077.85     2296.48     55.20 o
   3   6   7     2368.73     2206.38     68.72 o
   4   6   7      637.85      593.95     51.77 o
   5   6   7      511.21      675.55     62.87 o
   6   6   7      127.30      166.93     25.43 o
  -6   7   7      472.98      725.15     71.45 o
  -5   7   7      338.75      398.63    104.14 o
  -4   7   7      586.19      551.38     32.83 o
  -3   7   7      366.07      370.16     20.04 o
  -2   7   7     1149.62     1204.58     54.61 o
  -1   7   7      350.07      375.74     19.56 o
   0   7   7     7352.23     8367.98    187.40 o
   1   7   7      313.30      315.09     19.61 o
   2   7   7     1193.67     1343.23     38.35 o
   3   7   7      400.82      404.11     22.59 o
   4   7   7      527.95      508.40     42.21 o
   5   7   7      327.98      439.40     51.17 o
   6   7   7      442.24      543.33     68.78 o
  -5   8   7       49.02       33.93     34.40 o
  -4   8   7     1208.73     1028.58     63.11 o
  -3   8   7      135.99      161.26     15.53 o
  -2   8   7     4116.83     4158.83    121.00 o
  -1   8   7     2598.80     2961.13     70.30 o
   0   8   7     6824.18     7083.66    160.81 o
   1   8   7     2629.09     3000.66     78.93 o
   2   8   7     3963.49     4214.04     84.81 o
   3   8   7      129.39      152.99     15.38 o
   4   8   7     1297.63     1171.57     51.76 o
   5   8   7       43.34       48.23     29.05 o
  -5   9   7       74.87       64.22     35.45 o
  -4   9   7      786.52      728.34     62.34 o
  -3   9   7     1435.31     1314.83     38.15 o
  -2   9   7       39.24       46.22     13.74 o
  -1   9   7     1451.53     1604.67     46.25 o
   0   9   7     2148.75     2451.02     64.75 o
   1   9   7     1418.12     1578.55     48.98 o
   2   9   7       48.94       52.18     10.55 o
   3   9   7     1414.59     1334.22     37.81 o
   4   9   7      861.18      824.21     43.85 o
   5   9   7       99.61      115.14     50.78 o
  -5  10   7      660.83      678.55     75.25 o
  -4  10   7      586.47      595.64     46.00 o
  -3  10   7     2196.95     2085.46     54.12 o
  -2  10   7     1194.74     1252.83     33.65 o
  -1  10   7     3907.61     3925.51     73.92 o
   0  10   7      197.20      186.63     14.83 o
   1  10   7     3975.75     3987.71     80.63 o
   2  10   7     1065.94     1095.86     25.98 o
   3  10   7     2097.69     2079.87     55.28 o
   4  10   7      624.65      632.15     48.29 o
   5  10   7      634.29      680.84     87.58 o
  -5  11   7      644.59      613.65     96.91 o
  -4  11   7       85.17       98.35     23.63 o
  -3  11   7      270.20      279.16     22.15 o
  -2  11   7      506.73      563.99     21.20 o
  -1  11   7      785.89      788.60     21.63 o
   0  11   7       18.97        3.37      8.59 o
   1  11   7      777.14      751.36     21.68 o
   2  11   7      527.37      545.05     18.91 o
   3  11   7      287.43      294.04     20.54 o
   4  11   7       93.30      128.71     23.01 o
   5  11   7      602.61      644.50     73.87 o
  -5  12   7      454.19      283.13     82.11 o
  -4  12   7      320.82      323.80     31.99 o
  -3  12   7      249.55      208.02     22.83 o
  -2  12   7     1179.96     1156.42     30.54 o
  -1  12   7     2245.92     2296.53     40.70 o
   0  12   7      335.64      351.57     16.02 o
   1  12   7     2213.18     2251.50     40.23 o
   2  12   7     1181.54     1220.13     28.27 o
   3  12   7      259.62      264.20     20.20 o
   4  12   7      363.56      384.77     33.19 o
   5  12   7      459.81      188.70     74.65 o
  -5  13   7       45.46       26.13     22.39 o
  -4  13   7      575.52      535.91     67.64 o
  -3  13   7      987.55      875.36     37.82 o
  -2  13   7     1180.95     1157.85     31.39 o
  -1  13   7      396.83      450.24     17.61 o
   0  13   7      305.29      327.09     14.47 o
   1  13   7      428.27      454.02     16.45 o
   2  13   7     1088.83     1152.46     28.71 o
   3  13   7     1021.93      961.61     35.77 o
   4  13   7      517.87      407.93     35.15 o
   5  13   7       33.41       34.55     19.11 o
  -4  14   7      662.94      609.06     53.19 o
  -3  14   7      296.77      281.71     23.91 o
  -2  14   7     4803.61     4732.41     82.24 o
  -1  14   7      139.96      130.22     12.86 o
   0  14   7     2226.22     2229.68     39.77 o
   1  14   7      112.38      123.30     12.04 o
   2  14   7     4752.13     4832.24     86.68 o
   3  14   7      282.41      261.69     22.35 o
   4  14   7      736.65      563.89     87.20 o
   5  14   7       80.18       57.07     21.13 o
  -4  15   7      430.16      455.33     47.36 o
  -3  15   7      239.91      215.06     26.02 o
  -2  15   7        2.67        1.23     14.42 o
  -1  15   7       15.00        9.77     12.08 o
   0  15   7      307.57      308.18     15.97 o
   1  15   7       11.40        2.99     10.00 o
   2  15   7        9.86       16.43     12.41 o
   3  15   7      256.75      273.78     23.52 o
   4  15   7      428.40      421.33     51.39 o
  -4  16   7       16.49       10.85     19.06 o
  -3  16   7     1529.34     1590.77     64.20 o
  -2  16   7      663.01      624.69     31.34 o
  -1  16   7     2275.20     2283.71     53.29 o
   0  16   7       11.80        3.48     13.43 o
   1  16   7     2556.35     2590.00     45.95 o
   2  16   7      651.46      605.18     24.73 o
   3  16   7     1447.74     1457.68     49.31 o
   4  16   7       15.22        4.29     17.43 o
  -4  17   7      157.41      207.20     42.18 o
  -3  17   7      440.01      450.46     36.90 o
  -2  17   7       32.01       25.02     16.36 o
  -1  17   7      233.32      251.97     20.07 o
   0  17   7      261.86      268.86     19.39 o
   1  17   7      254.22      263.47     18.15 o
   2  17   7       26.50       41.08     15.70 o
   3  17   7      465.77      379.01     26.65 o
   4  17   7      163.16      128.51     23.89 o
  -3  18   7      299.95      295.56     42.92 o
  -2  18   7      791.06      821.89     43.08 o
  -1  18   7      598.05      685.82     27.71 o
   0  18   7     2556.04     2776.50     57.20 o
   1  18   7      666.22      743.22     28.97 o
   2  18   7      632.29      646.53     28.76 o
   3  18   7      315.16      301.28     24.11 o
  -3  19   7       10.53       -0.74     19.77 o
  -2  19   7      304.96      296.17     25.99 o
  -1  19   7      386.43      401.75     25.33 o
   0  19   7      117.56       85.88     18.69 o
   1  19   7      388.37      406.39     24.51 o
   2  19   7      269.65      281.52     21.94 o
   3  19   7        8.09       13.93     19.28 o
  -3  20   7      226.20       82.14     42.81 o
  -2  20   7      577.02      584.88     34.09 o
  -1  20   7      572.74      697.05     36.21 o
   0  20   7     2673.37     2887.67     68.61 o
   1  20   7      661.05      718.50     29.32 o
   2  20   7      538.57      581.23     28.78 o
   3  20   7      213.30      150.44     49.05 o
  -2  21   7      184.62      136.65     31.07 o
  -1  21   7       73.35       74.55     17.08 o
   0  21   7      210.57      275.51     22.44 o
   1  21   7       64.25       65.37     18.70 o
   2  21   7      193.80      251.42     28.78 o
  -1  22   7      527.50      699.12     80.08 o
   0  22   7      369.87      389.36     37.04 o
   1  22   7      590.96      667.49     61.57 o
   0   0   8    23114.97    25477.40    884.39 o
   1   0   8     2806.94     3073.62     79.04 o
   2   0   8     5477.75     5271.74    150.45 o
   3   0   8      502.42      489.68     48.71 o
   4   0   8     1489.56     1267.60     62.49 o
   5   0   8      769.29      712.00     61.40 o
   6   0   8       71.83      131.17     34.66 o
  -6   1   8      484.03      620.65     71.45 o
  -5   1   8       64.51       73.61     26.13 o
  -4   1   8      634.37      567.66     45.65 o
  -3   1   8      309.89      279.19     26.33 o
  -2   1   8      753.30      713.78     33.07 o
  -1   1   8     3345.52     3615.17     91.82 o
   0   1   8     1032.86     1135.27     36.88 o
   1   1   8     3297.17     3613.22     91.84 o
   2   1   8      748.01      685.84     25.39 o
   3   1   8      330.45      245.67     49.44 o
   4   1   8      609.88      637.51     47.26 o
   5   1   8       65.00       93.19     29.00 o
   6   1   8      497.90      696.36     69.85 o
  -6   2   8       85.41      102.37     36.26 o
  -5   2   8      995.84     1076.45     82.11 o
  -4   2   8      674.68      548.52     61.27 o
  -3   2   8     2487.73     2152.88     73.86 o
  -2   2   8      807.38      769.98     43.57 o
  -1   2   8     7335.38     7725.06    189.44 o
   0   2   8     3354.12     3503.77     81.77 o
   1   2   8     7901.00     8148.32    192.47 o
   2   2   8      749.14      726.48     24.13 o
   3   2   8     2141.40     1932.98    145.04 o
   4   2   8      664.18      589.74     60.96 o
   5   2   8     1007.88     1215.64     80.87 o
   6   2   8       69.75       97.30     22.99 o
  -6   3   8       63.87       79.98     33.06 o
  -5   3   8      301.68      326.69    126.37 o
  -4   3   8      109.23      104.49     31.96 o
  -3   3   8     2384.85     2248.94    110.56 o
  -2   3   8        4.61       10.30     14.38 o
  -1   3   8     2060.48     2258.16     58.40 o
   0   3   8      252.28      285.24     14.67 o
   1   3   8     2187.19     2366.98     55.38 o
   2   3   8       11.54       -3.14      9.57 o
   3   3   8     2329.41     2116.00    150.39 o
   4   3   8      138.48      120.29     30.48 o
   5   3   8      313.87      441.04     44.82 o
   6   3   8       65.60      107.57     22.67 o
  -6   4   8       95.37      157.83     38.92 o
  -5   4   8      180.59      245.45     52.31 o
  -4   4   8     1503.24     1444.12     76.91 o
  -3   4   8     2426.84     2211.06     59.56 o
  -2   4   8     7130.30     7236.28    209.41 o
  -1   4   8     3171.43     3138.41     66.50 o
   0   4   8      690.69      644.95     23.31 o
   1   4   8     2906.01     2796.20     68.80 o
   2   4   8     7296.75     7373.20    165.45 o
   3   4   8     2454.87     2192.42     84.26 o
   4   4   8     1449.63     1379.72     92.02 o
   5   4   8      211.22      283.25     37.74 o
   6   4   8      109.96      123.74     24.29 o
  -6   5   8      326.55      447.89     60.79 o
  -5   5   8      155.40      148.02     45.94 o
  -4   5   8      899.29      786.90     53.41 o
  -3   5   8      121.29      142.20     17.38 o
  -2   5   8      439.88      452.93     26.76 o
  -1   5   8       47.34       60.67     11.38 o
   0   5   8      522.96      651.62     25.41 o
   1   5   8       57.76       53.43     11.15 o
   2   5   8      352.08      318.70     21.21 o
   3   5   8       86.46       87.45     15.48 o
   4   5   8      788.62      775.32     68.10 o
   5   5   8      178.97      157.74     43.84 o
   6   5   8      353.98      484.33     41.34 o
  -6   6   8      150.53      191.95     41.06 o
  -5   6   8      200.39      155.38     69.80 o
  -4   6   8     1009.99      840.79     39.42 o
  -3   6   8      224.50      231.61     17.70 o
  -2   6   8     3582.93     3654.82    123.75 o
  -1   6   8     6108.68     6535.07    140.38 o
   0   6   8    11339.42    12415.37    261.56 o
   1   6   8     5890.06     6255.66    154.31 o
   2   6   8     3747.18     3615.57     91.39 o
   3   6   8      262.26      317.55     18.46 o
   4   6   8      972.51      885.75     62.22 o
   5   6   8      182.73      225.28     35.21 o
   6   6   8      149.00      167.17     25.11 o
  -5   7   8      356.16      298.96     50.12 o
  -4   7   8      808.50      793.75     39.32 o
  -3   7   8      808.63      752.46     32.20 o
  -2   7   8      205.00      214.82     23.26 o
  -1   7   8     3655.44     3936.54     95.68 o
   0   7   8     3404.29     3906.23     93.33 o
   1   7   8     3727.15     4101.81    101.82 o
   2   7   8      199.05      198.82     14.94 o
   3   7   8      855.45      867.18     30.36 o
   4   7   8      746.14      776.14     48.91 o
   5   7   8      415.21      514.81     48.46 o
  -5   8   8      362.87      325.04     67.29 o
  -4   8   8      204.26      165.74     22.98 o
  -3   8   8     1850.60     1713.61     44.29 o
  -2   8   8       96.99       97.74     14.88 o
  -1   8   8     1958.85     1880.55     50.64 o
   0   8   8     2199.39     2518.66     66.02 o
   1   8   8     1818.70     1724.77     53.05 o
   2   8   8       99.81      106.23     12.17 o
   3   8   8     1846.09     1714.95     41.82 o
   4   8   8      226.40      200.89     27.13 o
   5   8   8      351.17      430.88     44.09 o
  -5   9   8      508.66      502.69    100.78 o
  -4   9   8      216.24      183.59     25.07 o
  -3   9   8      993.67     1017.42     33.32 o
  -2   9   8       53.69       42.91     13.88 o
  -1   9   8      180.65      214.77     16.38 o
   0   9   8      213.44      246.88     18.59 o
   1   9   8      212.72      258.01     17.31 o
   2   9   8       31.03       20.29     10.37 o
   3   9   8     1020.31      980.04     30.63 o
   4   9   8      216.33      194.00     25.59 o
   5   9   8      501.18      634.66     80.51 o
  -5  10   8      217.22      194.35     40.96 o
  -4  10   8      742.73      660.43     58.50 o
  -3  10   8      736.64      684.27     30.46 o
  -2  10   8     3388.98     3413.77     58.85 o
  -1  10   8     1739.47     1774.34     38.69 o
   0  10   8     9207.15     9271.38    165.11 o
   1  10   8     1803.64     1813.31     40.19 o
   2  10   8     3474.12     3609.37     59.98 o
   3  10   8      664.56      699.49     28.79 o
   4  10   8      688.85      706.19     38.82 o
   5  10   8      189.56      167.25     38.04 o
  -5  11   8       13.60       -1.07     47.51 o
  -4  11   8      713.89      743.14     58.06 o
  -3  11   8      142.04      127.09     19.32 o
  -2  11   8      792.37      827.76     23.73 o
  -1  11   8      266.10      291.20     14.65 o
   0  11   8      142.00      169.65     11.66 o
   1  11   8      303.34      332.71     15.24 o
   2  11   8      706.72      729.27     22.85 o
   3  11   8      119.23       91.47     15.49 o
   4  11   8      777.40      787.95     48.59 o
   5  11   8       11.81       34.33     21.20 o
  -5  12   8      201.56      153.98     28.28 o
  -4  12   8      294.25      323.66     51.06 o
  -3  12   8     1484.10     1525.84     50.38 o
  -2  12   8     1633.11     1518.02     35.12 o
  -1  12   8     3137.49     3179.37     53.28 o
   0  12   8     2653.68     2534.00     44.83 o
   1  12   8     3075.71     3146.45     47.80 o
   2  12   8     1633.02     1606.05     32.74 o
   3  12   8     1527.85     1555.01     44.15 o
   4  12   8      367.86      323.02     30.78 o
   5  12   8      218.52      182.56     35.99 o
  -5  13   8      276.59      317.26     37.86 o
  -4  13   8      454.44      453.32     34.99 o
  -3  13   8     1039.79      947.26     57.14 o
  -2  13   8     2668.24     2503.48     50.49 o
  -1  13   8      239.72      259.97     14.76 o
   0  13   8        5.72        7.23      9.24 o
   1  13   8      213.54      227.25     13.49 o
   2  13   8     2715.68     2686.36     47.04 o
   3  13   8     1143.06     1063.57     39.64 o
   4  13   8      468.12      412.71     50.16 o
   5  13   8      277.27      211.93     41.06 o
  -4  14   8      150.02      152.67     25.35 o
  -3  14   8      976.64      987.82     38.72 o
  -2  14   8      169.83      154.63     17.37 o
  -1  14   8     1276.50     1263.40     30.59 o
   0  14   8      902.45      927.09     24.46 o
   1  14   8     1344.11     1323.51     27.74 o
   2  14   8      192.75      175.13     15.34 o
   3  14   8      910.68      888.04     35.19 o
   4  14   8      141.01      118.60     22.27 o
  -4  15   8      158.45      165.65     23.91 o
  -3  15   8       46.44       70.87     24.05 o
  -2  15   8      229.00      241.82     18.93 o
  -1  15   8      314.72      369.16     22.14 o
   0  15   8       11.33       14.93     11.05 o
   1  15   8      318.27      350.05     17.52 o
   2  15   8      268.59      249.78     16.74 o
   3  15   8       50.12       72.96     21.34 o
   4  15   8      171.99      130.80     22.88 o
  -4  16   8      263.67      268.74     39.70 o
  -3  16   8      156.08      150.00     25.19 o
  -2  16   8      540.56      516.48     24.66 o
  -1  16   8      436.36      496.22     25.26 o
   0  16   8     1529.94     1448.64     37.11 o
   1  16   8      430.89      449.34     20.03 o
   2  16   8      435.64      467.89     23.68 o
   3  16   8      148.86      130.41     20.55 o
   4  16   8      307.88      288.79     37.36 o
  -4  17   8       70.20       46.55     29.36 o
  -3  17   8      184.91      178.29     26.21 o
  -2  17   8      204.17      208.62     22.31 o
  -1  17   8      129.13      138.94     18.27 o
   0  17   8        0.46       -6.56     14.13 o
   1  17   8      116.41      131.93     15.48 o
   2  17   8      198.69      177.87     17.95 o
   3  17   8      210.63      206.51     22.28 o
   4  17   8       75.04       89.35     30.39 o
  -3  18   8      849.90      832.26     42.34 o
  -2  18   8      286.60      275.47     24.19 o
  -1  18   8     2668.50     2900.69     67.32 o
   0  18   8       71.70       88.83     17.43 o
   1  18   8     2757.62     2966.15     64.25 o
   2  18   8      307.67      305.83     22.75 o
   3  18   8      848.36      858.44     36.57 o
  -3  19   8      300.03      223.00     48.05 o
  -2  19   8       72.95       73.84     20.97 o
  -1  19   8      262.46      279.33     22.85 o
   0  19   8     1121.79     1275.19     40.90 o
   1  19   8      237.53      209.87     20.07 o
   2  19   8       54.83       27.21     16.09 o
   3  19   8      296.25      241.38     35.79 o
  -2  20   8      224.90      220.21     23.82 o
  -1  20   8      464.84      477.92     26.81 o
   0  20   8      307.50      368.23     30.94 o
   1  20   8      384.93      384.98     22.97 o
   2  20   8      243.22      280.65     26.01 o
  -2  21   8      149.40      131.17     58.12 o
  -1  21   8      170.46      172.29     19.06 o
   0  21   8     1244.53     1265.75     41.04 o
   1  21   8      165.67      154.24     20.23 o
   2  21   8      169.25      165.01     36.02 o
  -1  22   8        4.48      -34.27     27.29 o
   0  22   8      354.19      385.37     29.19 o
   1  22   8        4.12       14.49     20.28 o
   1   0   9      331.23      275.19     16.28 o
   2   0   9        1.08       14.59     12.02 o
   3   0   9     2282.98     2002.74     82.31 o
   4   0   9      204.32      182.70     26.80 o
   5   0   9      135.89      140.23     50.12 o
   6   0   9      225.37      438.83     56.52 o
  -6   1   9       72.62      114.11     34.66 o
  -5   1   9      484.92      487.11     61.85 o
  -4   1   9     1310.75     1192.45     66.98 o
  -3   1   9      780.17      732.49     35.98 o
  -2   1   9     1927.79     2055.72     85.37 o
  -1   1   9     3039.41     3248.85     86.74 o
   0   1   9     5883.70     6217.22    139.68 o
   1   1   9     3160.64     3295.90     84.39 o
   2   1   9     2036.18     2101.21     54.50 o
   3   1   9      713.58      708.25     68.66 o
   4   1   9     1262.69     1197.26     66.79 o
   5   1   9      451.50      555.81     55.03 o
   6   1   9       60.76       56.52     28.79 o
  -5   2   9      219.44      267.10     34.98 o
  -4   2   9     1677.85     1403.29     66.97 o
  -3   2   9      368.97      374.20     27.62 o
  -2   2   9     5537.19     5170.22    247.79 o
  -1   2   9      525.69      466.22     22.08 o
   0   2   9     6341.86     6743.05    179.62 o
   1   2   9      555.36      524.69     20.44 o
   2   2   9     5491.26     5171.46    226.61 o
   3   2   9      467.41      349.81     40.54 o
   4   2   9     1715.41     1530.61     95.83 o
   5   2   9      170.34      215.33     37.86 o
   6   2   9       66.82       78.38     29.86 o
  -6   3   9      164.90      271.40     49.05 o
  -5   3   9      114.66      123.66     26.77 o
  -4   3   9      828.89      785.74     46.73 o
  -3   3   9     1149.01     1090.09     36.08 o
  -2   3   9     1025.73     1021.38     48.17 o
  -1   3   9     4244.56     4227.47     96.55 o
   0   3   9       30.25       43.51     11.67 o
   1   3   9     4203.31     4224.36     96.74 o
   2   3   9     1053.68      996.68     30.08 o
   3   3   9     1001.60      842.16     39.41 o
   4   3   9      894.04      848.37     57.73 o
   5   3   9      104.04      155.30     31.04 o
   6   3   9      165.78      243.24     29.55 o
  -6   4   9      126.16      195.15     40.52 o
  -5   4   9      300.03      469.75     77.85 o
  -4   4   9      748.87      691.53     39.14 o
  -3   4   9       30.85       12.93     13.56 o
  -2   4   9      772.28      616.26     36.37 o
  -1   4   9      880.87      973.40     31.80 o
   0   4   9     3558.85     3860.67     86.01 o
   1   4   9     1140.72     1201.51     31.50 o
   2   4   9      811.97      684.17     25.34 o
   3   4   9       37.04       27.04     13.07 o
   4   4   9      738.32      742.77     85.31 o
   5   4   9      251.46      395.55     44.15 o
   6   4   9      131.70      159.28     25.34 o
  -6   5   9       96.30      105.04     35.19 o
  -5   5   9      266.61      314.59     69.32 o
  -4   5   9     1597.33     1499.74     60.70 o
  -3   5   9     1230.65     1102.62     35.42 o
  -2   5   9     1998.60     1960.03     67.36 o
  -1   5   9      404.67      422.07     20.51 o
   0   5   9     2005.09     2174.92     55.58 o
   1   5   9      459.61      518.39     22.49 o
   2   5   9     2149.67     2105.25     54.25 o
   3   5   9     1199.83     1172.13     34.84 o
   4   5   9     1638.09     1616.79    101.49 o
   5   5   9      263.86      371.31     42.64 o
   6   5   9       84.82       96.52     21.62 o
  -5   6   9      126.75      126.13     43.54 o
  -4   6   9       86.25       82.94     19.57 o
  -3   6   9     1106.12     1092.67     35.90 o
  -2   6   9      433.47      563.06     32.38 o
  -1   6   9     6456.89     6924.19    144.47 o
   0   6   9      205.64      197.74     15.44 o
   1   6   9     6347.50     6834.90    165.76 o
   2   6   9      417.96      473.03     21.56 o
   3   6   9     1197.85     1127.85     37.84 o
   4   6   9      133.54      102.14     31.27 o
   5   6   9      101.83      116.03     29.60 o
  -5   7   9      106.38      107.51     45.07 o
  -4   7   9      400.15      391.00     30.73 o
  -3   7   9      380.81      381.91     22.02 o
  -2   7   9     3037.94     2897.41    102.53 o
  -1   7   9     3844.97     4019.74     87.02 o
   0   7   9       20.49       25.35     11.88 o
   1   7   9     3638.53     3725.11     99.07 o
   2   7   9     3073.91     3256.37     63.33 o
   3   7   9      373.34      368.92     22.26 o
   4   7   9      346.91      336.64     38.13 o
   5   7   9      103.93      116.67     30.50 o
  -5   8   9      462.89      423.76     86.43 o
  -4   8   9      773.85      761.43     40.79 o
  -3   8   9     1114.19     1116.57     38.66 o
  -2   8   9     2878.64     2730.14     67.45 o
  -1   8   9      794.68      894.74     28.87 o
   0   8   9     6440.83     6874.68    159.67 o
   1   8   9      789.38      902.84     32.51 o
   2   8   9     3052.84     3065.03     63.85 o
   3   8   9     1099.04     1104.10     37.10 o
   4   8   9      778.44      770.11     42.23 o
   5   8   9      440.30      462.59     45.44 o
  -5   9   9      453.16      442.59    127.70 o
  -4   9   9      132.27      109.64     24.35 o
  -3   9   9     1100.29     1036.50     37.77 o
  -2   9   9     1142.07     1106.80     28.93 o
  -1   9   9     2297.24     2278.10     49.47 o
   0   9   9      189.33      173.21     15.24 o
   1   9   9     2182.02     2157.38     46.65 o
   2   9   9     1169.03     1201.99     25.91 o
   3   9   9     1159.96     1070.87     31.41 o
   4   9   9      110.72      108.57     23.40 o
   5   9   9      428.81      503.01     52.37 o
  -5  10   9      110.01       79.73     53.23 o
  -4  10   9      498.57      430.24     40.27 o
  -3  10   9      258.30      248.47     21.12 o
  -2  10   9      553.54      569.81     21.10 o
  -1  10   9     1731.99     1649.04     35.80 o
   0  10   9      530.38      533.14     18.47 o
   1  10   9     1666.40     1567.09     32.95 o
   2  10   9      614.24      619.31     22.17 o
   3  10   9      243.99      256.33     17.87 o
   4  10   9      554.39      557.79     34.83 o
   5  10   9      113.52      142.44     29.29 o
  -5  11   9      294.46      230.06     33.02 o
  -4  11   9      197.87      289.69     59.67 o
  -3  11   9      467.08      436.99     27.62 o
  -2  11   9      447.62      435.05     19.64 o
  -1  11   9      281.80      315.90     15.33 o
   0  11   9     4014.75     3948.59     61.32 o
   1  11   9      277.98      293.03     14.42 o
   2  11   9      433.22      438.96     18.01 o
   3  11   9      402.42      404.31     22.81 o
   4  11   9      245.71      226.04     28.15 o
   5  11   9      309.71      310.29     39.60 o
  -5  12   9      183.27      125.30     28.79 o
  -4  12   9      190.74      203.85     30.19 o
  -3  12   9     1545.46     1501.97     50.23 o
  -2  12   9      530.04      572.13     22.72 o
  -1  12   9     1894.79     1914.79     39.93 o
   0  12   9      387.94      393.68     15.85 o
   1  12   9     2000.59     2044.79     35.36 o
   2  12   9      422.67      423.35     17.99 o
   3  12   9     1462.05     1469.05     43.07 o
   4  12   9      191.04      171.35     25.78 o
   5  12   9      196.02      183.07     27.03 o
  -4  13   9      192.14      190.65     26.83 o
  -3  13   9      884.10      808.49     37.37 o
  -2  13   9      936.18      949.55     30.43 o
  -1  13   9     1158.96     1216.80     29.36 o
   0  13   9       33.86       36.98     10.40 o
   1  13   9     1158.07     1219.86     26.68 o
   2  13   9      953.03     1002.22     28.20 o
   3  13   9      728.71      749.83     31.26 o
   4  13   9      166.91      114.49     24.81 o
   5  13   9      187.21      228.28     33.63 o
  -4  14   9      491.21      463.48     37.51 o
  -3  14   9      418.77      367.12     31.24 o
  -2  14   9      817.79      852.42     34.10 o
  -1  14   9      384.88      398.66     19.59 o
   0  14   9      615.27      651.36     22.11 o
   1  14   9      391.96      387.29     16.40 o
   2  14   9      787.48      812.28     28.35 o
   3  14   9      413.85      397.21     23.28 o
   4  14   9      460.27      292.65     35.65 o
  -4  15   9      148.56      106.39     22.74 o
  -3  15   9      279.48      221.54     27.77 o
  -2  15   9      696.91      711.05     37.23 o
  -1  15   9      943.17     1017.56     35.91 o
   0  15   9       67.03       86.82     15.11 o
   1  15   9      965.72     1049.66     27.29 o
   2  15   9      659.39      698.12     32.99 o
   3  15   9      293.37      275.06     26.71 o
   4  15   9      149.63      139.51     22.19 o
  -4  16   9      137.12      111.36     24.11 o
  -3  16   9     1560.70     1537.71     72.37 o
  -2  16   9      501.89      483.10     27.07 o
  -1  16   9     3143.71     3160.67     64.64 o
   0  16   9       12.81        1.88     13.83 o
   1  16   9     3126.63     3162.65     56.84 o
   2  16   9      490.49      431.37     22.47 o
   3  16   9     1564.43     1547.44     50.97 o
   4  16   9      152.49      121.67     21.75 o
  -4  17   9      212.23      235.29    112.51 o
  -3  17   9      286.91      210.62     32.03 o
  -2  17   9      523.60      533.59     29.36 o
  -1  17   9      303.42      270.24     20.90 o
   0  17   9      185.67      183.47     19.36 o
   1  17   9      337.43      340.55     19.49 o
   2  17   9      421.99      380.19     24.14 o
   3  17   9      284.49      235.31     22.56 o
  -3  18   9       33.88       34.91     20.41 o
  -2  18   9      259.15      283.23     25.21 o
  -1  18   9      201.97      214.19     22.58 o
   0  18   9       30.74        6.09     17.24 o
   1  18   9      162.85      175.01     19.77 o
   2  18   9      272.72      283.25     21.93 o
   3  18   9       32.87       41.19     19.47 o
  -3  19   9      137.42      108.88     29.19 o
  -2  19   9      110.50      138.19     21.85 o
  -1  19   9      660.57      730.31     31.18 o
   0  19   9        4.52       -3.96     16.40 o
   1  19   9      779.80      813.83     31.60 o
   2  19   9      129.30      141.86     19.92 o
   3  19   9      125.38      128.77     29.46 o
  -2  20   9      391.50      324.75     27.17 o
  -1  20   9      263.56      251.39     21.10 o
   0  20   9      438.54      456.04     27.76 o
   1  20   9      249.95      266.53     22.60 o
   2  20   9      427.64      426.53     33.83 o
  -2  21   9      333.88      189.29     59.72 o
  -1  21   9       44.44       40.09     17.63 o
   0  21   9      795.68      932.11     37.44 o
   1  21   9       29.73       27.41     16.25 o
   2  21   9      317.39      316.39     44.29 o
  -1  22   9      802.74      835.53     97.04 o
   0  22   9      388.07      321.20     28.86 o
   1  22   9      788.18      794.76     64.41 o
   0   0  10     1945.83     2061.56     67.66 o
   1   0  10     1860.89     1964.89     50.05 o
   2   0  10     5431.28     5411.86    188.30 o
   3   0  10      758.47      699.59     28.12 o
   4   0  10       65.94       48.56     21.87 o
   5   0  10       98.77       82.45     28.75 o
   6   0  10      270.30      318.85     47.99 o
  -6   1  10       64.28       83.18     32.53 o
  -5   1  10      456.52      519.20     52.76 o
  -4   1  10      330.64      295.73     31.83 o
  -3   1  10     1765.51     1498.28     45.57 o
  -2   1  10      239.96      280.87     25.23 o
  -1   1  10     2750.30     2749.12     66.27 o
   0   1  10       49.85       57.32     11.41 o
   1   1  10     2751.34     2759.32     66.29 o
   2   1  10      357.28      424.71     19.64 o
   3   1  10     1785.74     1491.14     50.03 o
   4   1  10      281.78      265.45     33.43 o
   5   1  10      465.26      585.02     57.31 o
   6   1  10       77.86      139.70     34.12 o
  -6   2  10      511.04      689.43     71.45 o
  -5   2  10       10.93       25.00     23.21 o
  -4   2  10     1786.65     1663.41     70.93 o
  -3   2  10      235.68      222.04     17.81 o
  -2   2  10     1074.82     1080.45     52.57 o
  -1   2  10      685.54      676.65     24.15 o
   0   2  10     1890.42     2017.13     49.73 o
   1   2  10      553.21      527.93     22.31 o
   2   2  10     1037.00     1035.21     35.99 o
   3   2  10      248.20      214.50     19.87 o
   4   2  10     1798.06     1797.86    173.13 o
   5   2  10        6.80        1.05     24.85 o
   6   2  10      512.28      663.44     51.99 o
  -6   3  10       26.10       38.39     29.86 o
  -5   3  10      181.30      194.16     60.43 o
  -4   3  10     1832.46     1606.95     62.61 o
  -3   3  10        9.84        3.70     11.08 o
  -2   3  10     5827.59     5843.02    233.05 o
  -1   3  10     3356.48     3662.13     82.76 o
   0   3  10    15123.81    15978.92    330.20 o
   1   3  10     3312.64     3590.34     84.99 o
   2   3  10     5629.70     5684.35    156.05 o
   3   3  10       20.95        8.78     14.50 o
   4   3  10     1976.32     1929.47     88.49 o
   5   3  10      166.02      203.54     33.78 o
   6   3  10       41.46       50.55     19.35 o
  -6   4  10      205.88      229.81     42.66 o
  -5   4  10      206.61      223.14     31.52 o
  -4   4  10     1216.35     1132.76     62.83 o
  -3   4  10      409.78      365.52     21.95 o
  -2   4  10     1394.18     1467.99     62.83 o
  -1   4  10      229.99      251.17     15.79 o
   0   4  10    10000.16    10842.62    227.21 o
   1   4  10      185.72      190.57     13.56 o
   2   4  10     1323.33     1328.67     40.14 o
   3   4  10      426.94      388.63     21.47 o
   4   4  10     1244.34     1286.18     76.35 o
   5   4  10      159.65      171.43     32.96 o
   6   4  10      187.79      226.49     27.53 o
  -5   5  10      365.93      427.26     71.93 o
  -4   5  10      231.60      202.86     24.25 o
  -3   5  10     2799.95     2622.71     63.72 o
  -2   5  10      380.10      429.16     29.80 o
  -1   5  10     4913.41     5171.84    118.43 o
   0   5  10      262.50      306.87     17.08 o
   1   5  10     4627.18     4959.62    112.32 o
   2   5  10      354.28      368.63     19.35 o
   3   5  10     2729.08     2563.30     62.11 o
   4   5  10      224.84      212.85     34.73 o
   5   5  10      349.60      419.40     45.46 o
  -5   6  10      503.55      488.18     99.10 o
  -4   6  10      388.60      391.46     32.12 o
  -3   6  10     1976.40     1839.23     51.56 o
  -2   6  10     1704.33     1565.33     44.04 o
  -1   6  10     3304.22     3509.17     80.65 o
   0   6  10       66.11       27.07     11.42 o
   1   6  10     3268.99     3430.63     85.28 o
   2   6  10     1535.13     1578.67     42.06 o
   3   6  10     2013.88     1885.37     48.77 o
   4   6  10      423.16      502.96     57.22 o
   5   6  10      561.29      638.52     52.56 o
  -5   7  10      147.99      150.81     41.24 o
  -4   7  10      833.95      765.64     55.29 o
  -3   7  10      390.85      356.67     23.07 o
  -2   7  10      940.83      925.89     30.61 o
  -1   7  10      146.68      140.20     14.15 o
   0   7  10     1326.32     1499.88     45.45 o
   1   7  10      178.73      170.96     16.24 o
   2   7  10      849.90      851.95     25.58 o
   3   7  10      426.90      415.64     23.08 o
   4   7  10      951.66      861.47     54.48 o
   5   7  10      125.57      148.21     31.41 o
  -5   8  10       89.88       56.81     33.87 o
  -4   8  10      301.77      286.08     28.32 o
  -3   8  10      293.67      254.38     23.62 o
  -2   8  10       66.86       60.75     13.47 o
  -1   8  10     1067.07     1075.88     28.32 o
   0   8  10     2640.73     2755.54     65.55 o
   1   8  10      951.07     1016.80     30.06 o
   2   8  10      100.24       85.29     10.82 o
   3   8  10      297.48      284.25     20.77 o
   4   8  10      249.93      250.69     30.46 o
   5   8  10       75.62       55.11     26.43 o
  -5   9  10      250.83      162.26     52.45 o
  -4   9  10      345.26      360.27     35.43 o
  -3   9  10      352.76      328.01     24.88 o
  -2   9  10     3446.61     3374.67     63.02 o
  -1   9  10     2516.28     2591.30     49.44 o
   0   9  10     7359.84     7263.39    145.33 o
   1   9  10     2651.50     2700.20     49.45 o
   2   9  10     3552.17     3681.59     66.75 o
   3   9  10      383.21      401.42     22.98 o
   4   9  10      360.51      395.84     35.42 o
   5   9  10      241.88      247.52     38.58 o
  -5  10  10      239.09      207.44     29.94 o
  -4  10  10      648.39      645.23     48.53 o
  -3  10  10      142.54      137.06     22.22 o
  -2  10  10      428.04      405.07     19.35 o
  -1  10  10      248.12      277.17     14.87 o
   0  10  10     1227.72     1206.64     28.34 o
   1  10  10      284.90      308.07     15.39 o
   2  10  10      425.72      399.76     16.36 o
   3  10  10      115.70      117.05     15.28 o
   4  10  10      620.71      657.56     50.01 o
   5  10  10      230.52      250.05     36.75 o
  -5  11  10      311.04      338.43    139.17 o
  -4  11  10      171.19      153.40     28.02 o
  -3  11  10     1847.61     1811.48     56.02 o
  -2  11  10      196.61      201.55     16.47 o
  -1  11  10     1147.50     1140.79     28.18 o
   0  11  10      658.65      679.81     20.16 o
   1  11  10     1197.48     1221.29     26.82 o
   2  11  10      201.63      212.27     14.53 o
   3  11  10     1841.04     1849.53     44.78 o
   4  11  10      174.43      107.26     23.49 o
   5  11  10      298.31      321.34     34.75 o
  -5  12  10      370.15      431.36     48.52 o
  -4  12  10      100.73      135.93     27.01 o
  -3  12  10      772.17      764.87     47.79 o
  -2  12  10       45.37       35.78     14.43 o
  -1  12  10      520.11      520.63     20.70 o
   0  12  10        1.38        1.85      9.50 o
   1  12  10      562.94      565.78     18.91 o
   2  12  10       46.91       33.47     11.36 o
   3  12  10      860.35      899.73     32.85 o
   4  12  10       99.02       72.82     20.69 o
   5  12  10      366.55      473.69     48.89 o
  -4  13  10      378.12      349.03     37.28 o
  -3  13  10      372.56      339.96     27.21 o
  -2  13  10     1738.20     1771.59     44.08 o
  -1  13  10       20.58       17.89     11.95 o
   0  13  10     3841.96     4009.69     63.98 o
   1  13  10       29.75       17.91     10.18 o
   2  13  10     1944.99     1990.67     41.33 o
   3  13  10      328.26      320.79     22.17 o
   4  13  10      362.01      261.63     30.92 o
  -4  14  10      112.38       99.10     22.42 o
  -3  14  10      371.97      351.69     28.50 o
  -2  14  10       24.09       14.63     15.81 o
  -1  14  10      858.16      844.34     28.33 o
   0  14  10      658.01      683.51     22.63 o
   1  14  10      861.69      883.61     25.35 o
   2  14  10       28.34       25.56     14.02 o
   3  14  10      416.59      416.91     28.18 o
   4  14  10      111.36       93.03     22.55 o
  -4  15  10      309.86      274.80     31.86 o
  -3  15  10      678.78      705.20     40.13 o
  -2  15  10      155.33      159.37     18.94 o
  -1  15  10     1546.53     1583.32     40.86 o
   0  15  10     2416.88     2392.16     50.22 o
   1  15  10     1576.16     1602.73     34.13 o
   2  15  10      107.12       93.20     15.28 o
   3  15  10      723.03      781.27     38.57 o
   4  15  10      324.59      253.41     24.48 o
  -4  16  10       57.00       51.98     21.46 o
  -3  16  10      484.81      501.13     39.91 o
  -2  16  10      192.56      191.65     22.51 o
  -1  16  10      174.39      157.76     18.95 o
   0  16  10        5.74       -6.44     13.70 o
   1  16  10      177.47      154.81     15.48 o
   2  16  10      213.57      220.90     19.05 o
   3  16  10      473.57      437.16     36.04 o
   4  16  10       45.36       56.41     22.31 o
  -3  17  10      634.93      633.14     38.95 o
  -2  17  10      162.72      149.53     21.33 o
  -1  17  10     1454.12     1506.42     40.31 o
   0  17  10      243.99      244.76     21.01 o
   1  17  10     1365.93     1427.13     38.35 o
   2  17  10      161.08      172.74     19.33 o
   3  17  10      682.22      676.05     38.87 o
  -3  18  10      165.45      180.57     23.41 o
  -2  18  10       19.51       36.51     18.76 o
  -1  18  10      166.71      165.17     22.38 o
   0  18  10       13.66       13.10     17.35 o
   1  18  10      192.48      188.67     19.60 o
   2  18  10       21.04       25.95     15.89 o
   3  18  10      144.23      150.71     23.44 o
  -3  19  10       44.22       10.68     26.44 o
  -2  19  10     1277.10     1214.51     75.20 o
  -1  19  10      118.43      105.10     18.92 o
   0  19  10     1314.04     1409.60     41.78 o
   1  19  10      127.92      148.47     18.91 o
   2  19  10     1312.37     1341.91     38.73 o
   3  19  10       38.72       36.37     34.23 o
  -2  20  10      170.33      107.14     24.69 o
  -1  20  10      202.89      227.66     26.53 o
   0  20  10      218.40      211.87     19.73 o
   1  20  10      197.30      218.40     20.43 o
   2  20  10      187.52      217.05     22.40 o
  -1  21  10      495.51      576.09     44.43 o
   0  21  10       24.04       28.50     15.32 o
   1  21  10      456.87      444.03     40.39 o
   0  22  10        8.73       11.51     23.85 o
   1   0  11     1683.16     1881.32     47.44 o
   2   0  11        5.36      -15.71     11.96 o
   3   0  11      221.80      197.72     17.93 o
   4   0  11     1245.58     1240.08     58.03 o
   5   0  11        0.14       -5.89     22.96 o
   6   0  11      229.54      346.58     49.59 o
  -6   1  11      154.48      188.22     37.86 o
  -5   1  11       47.43       58.75     27.08 o
  -4   1  11      687.03      666.85     41.47 o
  -3   1  11     1144.33     1081.01     34.69 o
  -2   1  11     5317.38     5528.07    154.11 o
  -1   1  11     6907.58     6920.26    165.04 o
   0   1  11     3036.23     3173.45     69.43 o
   1   1  11     7081.29     6980.63    151.35 o
   2   1  11     5454.80     5339.03    166.76 o
   3   1  11     1233.74     1091.80     32.82 o
   4   1  11      732.96      671.69     51.96 o
   5   1  11       62.41       81.97     30.13 o
   6   1  11      138.41      151.43     35.19 o
  -6   2  11      269.21      289.53     46.92 o
  -5   2  11      432.31      474.97     50.06 o
  -4   2  11      252.08      227.87     27.86 o
  -3   2  11      583.36      524.70     25.68 o
  -2   2  11      103.03      105.91     20.06 o
  -1   2  11     3529.82     3840.28     86.70 o
   0   2  11       80.01       53.08     11.67 o
   1   2  11     3421.53     3878.41     83.89 o
   2   2  11      121.27      105.45     13.64 o
   3   2  11      541.41      505.80     28.01 o
   4   2  11      215.76      181.22     30.91 o
   5   2  11      464.51      538.17     55.79 o
   6   2  11      262.78      407.90     49.05 o
  -5   3  11      850.31     1000.78     69.80 o
  -4   3  11      578.14      546.64     36.81 o
  -3   3  11      310.80      322.72     20.66 o
  -2   3  11      349.63      414.34     28.75 o
  -1   3  11     3154.06     3075.17     79.33 o
   0   3  11     1609.81     1837.50     45.69 o
   1   3  11     2850.60     2858.38     66.12 o
   2   3  11      313.86      350.12     18.51 o
   3   3  11      351.27      392.49     22.98 o
   4   3  11      590.98      570.12     52.56 o
   5   3  11      816.88      976.69     66.36 o
  -5   4  11       59.96       82.07     23.96 o
  -4   4  11      275.10      277.58     27.66 o
  -3   4  11      181.16      167.18     16.97 o
  -2   4  11     1437.38     1399.32     51.76 o
  -1   4  11      424.01      518.95     22.28 o
   0   4  11     3358.86     3876.67     88.19 o
   1   4  11      390.60      444.12     21.64 o
   2   4  11     1458.78     1481.91     40.88 o
   3   4  11      243.08      212.95     17.78 o
   4   4  11      305.02      397.78     53.66 o
   5   4  11       75.78       57.87     31.85 o
  -5   5  11       19.30       27.33     21.27 o
  -4   5  11      679.43      647.65     38.44 o
  -3   5  11      531.17      506.95     26.61 o
  -2   5  11     3009.68     2855.93     77.83 o
  -1   5  11     1955.42     2145.87     54.10 o
   0   5  11     5970.20     6041.82    129.46 o
   1   5  11     1909.17     2046.15     50.62 o
   2   5  11     3181.47     3094.40     65.67 o
   3   5  11      557.25      532.08     22.54 o
   4   5  11      621.44      632.32     52.06 o
   5   5  11       22.17       31.36     24.66 o
  -5   6  11      212.09      220.86     41.17 o
  -4   6  11     1114.66     1059.48     88.13 o
  -3   6  11      603.49      566.69     29.16 o
  -2   6  11      201.01      205.05     18.27 o
  -1   6  11     1050.79     1084.00     33.69 o
   0   6  11      682.58      848.24     31.88 o
   1   6  11     1034.87     1052.77     34.28 o
   2   6  11      170.45      153.05     13.42 o
   3   6  11      635.77      669.33     30.37 o
   4   6  11     1077.42     1119.06     66.57 o
   5   6  11      187.75      223.39     35.04 o
  -5   7  11      207.83      209.21     56.48 o
  -4   7  11     1182.12     1154.17     50.73 o
  -3   7  11     3274.76     2961.30     77.53 o
  -2   7  11     2427.84     2338.87     50.13 o
  -1   7  11     5140.98     5248.25     93.98 o
   0   7  11     2271.59     2217.48     58.48 o
   1   7  11     5329.26     5516.47    105.32 o
   2   7  11     2392.65     2358.73     43.97 o
   3   7  11     3160.73     2988.45     85.45 o
   4   7  11     1112.03     1028.32     48.28 o
   5   7  11      197.16      251.40     36.07 o
  -5   8  11      348.97      391.12     80.04 o
  -4   8  11       53.78       36.46     20.02 o
  -3   8  11      359.64      389.70     27.67 o
  -2   8  11      307.61      309.08     17.52 o
  -1   8  11     1098.50     1137.57     27.39 o
   0   8  11        5.60       -6.59      9.38 o
   1   8  11     1091.59     1072.88     25.66 o
   2   8  11      314.90      303.49     14.36 o
   3   8  11      344.86      364.52     23.17 o
   4   8  11       52.29       24.73     20.49 o
   5   8  11      354.70      378.21     45.60 o
  -5   9  11      212.46      222.35     31.40 o
  -4   9  11      445.41      395.97     56.05 o
  -3   9  11      152.34      137.66     21.90 o
  -2   9  11     1129.62     1172.44     30.42 o
  -1   9  11     3040.57     2988.70     50.58 o
   0   9  11        3.13        7.62      9.24 o
   1   9  11     2795.05     2721.21     51.46 o
   2   9  11     1065.43     1105.42     27.07 o
   3   9  11      198.30      204.23     18.79 o
   4   9  11      419.67      417.38     33.32 o
   5   9  11      207.10      215.88     35.56 o
  -5  10  11      121.66      133.73     27.49 o
  -4  10  11      433.54      465.35     43.34 o
  -3  10  11      575.05      611.37     34.36 o
  -2  10  11     1282.03     1302.20     32.68 o
  -1  10  11       24.60       27.61     10.52 o
   0  10  11       18.36        9.92      9.78 o
   1  10  11       21.83       20.65     10.01 o
   2  10  11     1260.29     1318.23     28.60 o
   3  10  11      519.20      514.11     25.54 o
   4  10  11      396.14      428.97     35.65 o
   5  10  11      137.62      113.73     28.80 o
  -5  11  11       27.45       19.20     21.33 o
  -4  11  11      689.76      588.39     65.10 o
  -3  11  11      659.15      635.84     38.77 o
  -2  11  11     4446.87     4466.07     81.07 o
  -1  11  11       81.29       87.26     12.09 o
   0  11  11      190.92      170.40     12.20 o
   1  11  11       76.47       66.64     10.97 o
   2  11  11     4435.51     4441.68     73.46 o
   3  11  11      693.14      695.41     32.76 o
   4  11  11      641.10      507.80     49.77 o
   5  11  11       25.09       22.36     20.30 o
  -4  12  11      198.64      203.26     28.64 o
  -3  12  11      360.28      347.33     29.13 o
  -2  12  11      517.29      580.55     29.08 o
  -1  12  11       61.54       45.75     12.34 o
   0  12  11       44.39       41.27     10.44 o
   1  12  11       55.19       63.10     11.00 o
   2  12  11      514.89      511.29     22.99 o
   3  12  11      345.52      310.45     24.26 o
   4  12  11      208.21      168.08     24.56 o
   5  12  11      189.05      149.71     40.79 o
  -4  13  11      125.32      119.75     21.83 o
  -3  13  11      609.79      607.63     50.42 o
  -2  13  11      417.07      427.52     23.48 o
  -1  13  11     3914.62     3996.47     69.56 o
   0  13  11     2043.96     2008.22     39.72 o
   1  13  11     3866.11     3903.81     60.02 o
   2  13  11      454.30      415.32     21.93 o
   3  13  11      570.98      563.42     28.67 o
   4  13  11      124.44       92.79     23.05 o
  -4  14  11       73.78       57.12     20.29 o
  -3  14  11      985.17     1025.35     57.80 o
  -2  14  11      128.16      130.08     18.52 o
  -1  14  11      135.90      155.84     17.96 o
   0  14  11        6.59        0.03     11.70 o
   1  14  11      127.25      119.22     13.88 o
   2  14  11      121.30      111.48     16.22 o
   3  14  11      935.73      913.92     37.31 o
   4  14  11       64.99       57.68     20.89 o
  -4  15  11      507.89      429.14     64.24 o
  -3  15  11      290.32      325.30     27.37 o
  -2  15  11      384.36      451.23     30.88 o
  -1  15  11      394.53      401.75     23.18 o
   0  15  11      358.24      397.67     20.76 o
   1  15  11      409.32      405.78     18.42 o
   2  15  11      406.47      439.01     21.63 o
   3  15  11      284.21      303.60     26.58 o
   4  15  11      511.57      455.78     41.93 o
  -4  16  11      313.49      233.66     92.51 o
  -3  16  11      249.70      243.22     25.98 o
  -2  16  11       75.57       80.98     20.62 o
  -1  16  11      171.02      179.12     19.29 o
   0  16  11       24.21       18.35     15.17 o
   1  16  11      171.19      172.44     15.71 o
   2  16  11      104.91       85.62     19.80 o
   3  16  11      246.61      258.56     26.14 o
   4  16  11      303.47      250.60     61.85 o
  -3  17  11      156.39      151.03     24.05 o
  -2  17  11     1045.17     1034.80     46.92 o
  -1  17  11      663.93      719.91     30.75 o
   0  17  11     1194.77     1297.48     40.10 o
   1  17  11      641.26      667.61     28.11 o
   2  17  11     1090.74     1147.96     39.25 o
   3  17  11      134.91      111.41     19.12 o
  -3  18  11      256.20      203.48     58.74 o
  -2  18  11      286.30      279.96     23.65 o
  -1  18  11       32.03       35.21     18.58 o
   0  18  11        2.46       10.80     16.87 o
   1  18  11       31.25       33.44     15.77 o
   2  18  11      300.15      280.80     21.53 o
   3  18  11      234.07      251.34     39.31 o
  -2  19  11       46.23       33.06     17.44 o
  -1  19  11     1290.97     1335.78     42.87 o
   0  19  11       81.28       81.28     16.75 o
   1  19  11     1146.29     1175.06     37.79 o
   2  19  11       42.52       47.10     18.93 o
   3  19  11      345.78      260.74     70.38 o
  -2  20  11      110.25       82.80     36.45 o
  -1  20  11      120.92       93.35     19.29 o
   0  20  11      107.71      119.11     17.75 o
   1  20  11      132.66      121.58     17.16 o
   2  20  11      124.94       92.07     22.78 o
  -1  21  11      307.75      291.13     38.21 o
   0  21  11      548.22      623.81     51.18 o
   1  21  11      287.49      262.37     34.13 o
   0   0  12     3456.11     3711.50    106.37 o
   1   0  12       96.76       75.02     12.35 o
   2   0  12      181.24      156.33     14.80 o
   3   0  12     1170.49     1077.23     34.27 o
   4   0  12        1.62       -8.11     18.54 o
   5   0  12      803.41      975.42     71.23 o
  -5   1  12       90.43       97.14     29.44 o
  -4   1  12      428.40      416.17     42.21 o
  -3   1  12      964.80      864.66     32.45 o
  -2   1  12      639.79      678.66     27.95 o
  -1   1  12     3873.82     3764.90     84.30 o
   0   1  12    10449.82    11644.12    243.92 o
   1   1  12     3492.21     3370.85     77.93 o
   2   1  12      528.98      492.88     20.98 o
   3   1  12      934.94      841.19     28.41 o
   4   1  12      431.83      414.86     56.04 o
   5   1  12       77.01       80.19     30.73 o
  -5   2  12      113.43      132.57     31.48 o
  -4   2  12      499.53      531.26     34.57 o
  -3   2  12     1280.42     1214.62     37.63 o
  -2   2  12     2268.75     2423.27     91.42 o
  -1   2  12      764.92      780.40     28.52 o
   0   2  12     2606.14     2866.93     60.45 o
   1   2  12      916.12      947.05     27.78 o
   2   2  12     2339.99     2325.13     53.68 o
   3   2  12     1254.72     1092.84     33.54 o
   4   2  12      463.06      536.61     46.25 o
   5   2  12      139.34      200.48     37.88 o
  -5   3  12      145.83      185.42     30.35 o
  -4   3  12      842.99      864.19     47.32 o
  -3   3  12      313.62      306.54     20.70 o
  -2   3  12     3965.35     3661.82    127.31 o
  -1   3  12      262.97      276.54     17.46 o
   0   3  12     6624.07     6439.69    129.34 o
   1   3  12      279.32      327.82     18.88 o
   2   3  12     3994.96     3455.44     69.67 o
   3   3  12      295.03      276.70     21.29 o
   4   3  12      880.51     1048.10     72.50 o
   5   3  12      147.89      156.13     31.86 o
  -5   4  12      417.77      508.31     46.25 o
  -4   4  12     1129.58     1125.84     55.14 o
  -3   4  12      159.22      164.33     17.95 o
  -2   4  12      586.31      606.31     29.14 o
  -1   4  12      161.52      163.99     14.80 o
   0   4  12     4008.77     4397.03     95.52 o
   1   4  12      207.65      211.54     16.53 o
   2   4  12      683.07      743.34     23.55 o
   3   4  12      184.19      192.85     17.53 o
   4   4  12     1151.70     1264.65     77.92 o
   5   4  12      410.03      511.52     48.72 o
  -5   5  12      435.12      432.76     43.25 o
  -4   5  12       46.05       48.71     19.95 o
  -3   5  12     2923.03     2703.59     68.70 o
  -2   5  12      183.29      172.53     17.48 o
  -1   5  12     5639.63     5612.52    134.46 o
   0   5  12        8.44       26.12     11.54 o
   1   5  12     5908.87     5945.74    141.38 o
   2   5  12      188.67      219.24     14.88 o
   3   5  12     3022.97     2806.40     65.06 o
   4   5  12       36.76       58.26     27.49 o
   5   5  12      477.40      504.00     47.15 o
  -5   6  12      211.80      226.55     47.56 o
  -4   6  12       79.31       58.33     21.38 o
  -3   6  12     1079.93     1067.30     40.34 o
  -2   6  12      439.65      415.61     20.89 o
  -1   6  12      429.25      439.61     19.23 o
   0   6  12     1490.19     1498.62     39.77 o
   1   6  12      478.65      495.19     19.73 o
   2   6  12      474.74      502.50     19.14 o
   3   6  12      939.22      867.98     34.41 o
   4   6  12      112.30      101.60     28.46 o
   5   6  12      198.47      261.24     41.07 o
  -5   7  12      114.52      146.02     30.04 o
  -4   7  12      263.43      255.74     28.44 o
  -3   7  12      305.86      302.32     24.51 o
  -2   7  12     1497.48     1452.98     33.82 o
  -1   7  12       94.00       91.89     11.86 o
   0   7  12      359.32      362.02     16.37 o
   1   7  12       48.29       33.95     10.37 o
   2   7  12     1363.92     1346.25     31.81 o
   3   7  12      375.98      360.19     23.02 o
   4   7  12      271.85      260.32     27.71 o
   5   7  12      114.68      128.82     33.24 o
  -5   8  12      238.69      212.99     83.13 o
  -4   8  12      885.00      827.24     85.65 o
  -3   8  12       80.95       60.18     18.70 o
  -2   8  12      836.56      896.03     27.87 o
  -1   8  12      567.34      545.06     20.88 o
   0   8  12      372.09      380.22     16.11 o
   1   8  12      584.63      524.72     19.09 o
   2   8  12      914.21      977.02     23.53 o
   3   8  12      111.18      133.08     16.67 o
   4   8  12      941.54      970.48     71.92 o
   5   8  12      229.09      249.94     37.61 o
  -5   9  12      119.04      171.90     37.06 o
  -4   9  12      799.78      862.78     53.59 o
  -3   9  12      395.85      396.90     28.22 o
  -2   9  12     1824.73     1787.66     39.97 o
  -1   9  12     2160.36     2166.62     38.22 o
   0   9  12     2273.93     2232.60     43.11 o
   1   9  12     2028.26     2012.71     38.51 o
   2   9  12     2029.30     2001.36     36.02 o
   3   9  12      448.32      482.31     25.54 o
   4   9  12      749.04      712.06     64.66 o
   5   9  12      104.77      153.39     30.67 o
  -5  10  12      198.18      184.03     86.11 o
  -4  10  12      133.77      114.38     29.24 o
  -3  10  12       47.79       47.32     19.74 o
  -2  10  12       39.16       48.49     14.05 o
  -1  10  12      413.65      429.50     16.85 o
   0  10  12      587.36      554.61     19.22 o
   1  10  12      387.80      366.79     16.23 o
   2  10  12       20.18       12.21     10.19 o
   3  10  12       70.13       73.38     16.16 o
   4  10  12      148.46      143.08     24.36 o
   5  10  12      193.16      178.20     30.85 o
  -4  11  12       45.95       50.79     24.40 o
  -3  11  12     2326.23     2364.96     68.10 o
  -2  11  12      600.93      689.98     27.53 o
  -1  11  12     4104.52     4173.00     68.73 o
   0  11  12        0.42        0.59      9.59 o
   1  11  12     4078.99     4151.18     63.09 o
   2  11  12      632.68      718.37     31.29 o
   3  11  12     2402.49     2313.91     56.59 o
   4  11  12       43.71       28.37     19.51 o
   5  11  12      121.19      126.56     30.08 o
  -4  12  12      153.41      104.63     25.97 o
  -3  12  12     1031.74     1056.63     51.87 o
  -2  12  12     1554.97     1565.48     40.17 o
  -1  12  12      613.60      683.19     26.51 o
   0  12  12        2.54        3.11      9.97 o
   1  12  12      624.44      604.99     20.69 o
   2  12  12     1623.91     1667.37     38.66 o
   3  12  12     1013.86      991.21     36.62 o
   4  12  12      174.57      154.93     33.29 o
  -4  13  12      199.80      182.99     23.11 o
  -3  13  12      453.74      361.09     29.00 o
  -2  13  12      857.91      946.78     36.33 o
  -1  13  12      173.46      186.41     17.47 o
   0  13  12      550.67      528.57     20.04 o
   1  13  12      146.30      146.09     14.24 o
   2  13  12      836.30      861.70     28.85 o
   3  13  12      490.34      424.02     27.26 o
   4  13  12      190.31      135.51     22.80 o
  -4  14  12      165.10      173.67     28.07 o
  -3  14  12       65.59       46.84     21.23 o
  -2  14  12       23.09       25.73     16.58 o
  -1  14  12      323.75      332.72     20.94 o
   0  14  12       35.50       26.74     13.49 o
   1  14  12      280.63      261.62     16.66 o
   2  14  12       17.27       22.75     14.95 o
   3  14  12       77.32       82.54     18.29 o
   4  14  12      191.57      156.01     39.48 o
  -4  15  12      203.36      149.53     26.11 o
  -3  15  12      654.78      655.79     59.18 o
  -2  15  12      238.55      227.03     21.34 o
  -1  15  12      812.51      860.56     30.06 o
   0  15  12      937.35      962.85     29.96 o
   1  15  12      848.54      846.21     27.96 o
   2  15  12      246.73      248.24     20.32 o
   3  15  12      595.26      586.06     35.83 o
   4  15  12      173.91      120.95     26.11 o
  -3  16  12      121.71      153.92     21.98 o
  -2  16  12       57.75       62.43     19.50 o
  -1  16  12       42.80       40.84     15.94 o
   0  16  12      640.40      671.34     28.68 o
   1  16  12       52.53       58.80     14.11 o
   2  16  12       54.61       41.03     18.25 o
   3  16  12      144.71      153.47     22.59 o
  -3  17  12      331.42      332.00     27.32 o
  -2  17  12      370.83      339.33     26.47 o
  -1  17  12      770.90      829.24     45.36 o
   0  17  12      938.72     1052.22     39.30 o
   1  17  12      796.19      845.31     32.25 o
   2  17  12      430.74      441.79     25.20 o
   3  17  12      322.60      276.04     31.00 o
  -3  18  12      238.07      174.95     29.89 o
  -2  18  12      142.02      138.34     21.64 o
  -1  18  12       95.39      115.79     20.40 o
   0  18  12       19.03       22.78     16.57 o
   1  18  12      105.33      117.65     17.93 o
   2  18  12      132.41      136.95     18.41 o
   3  18  12      208.14      205.30     34.25 o
  -2  19  12      675.94      575.22     47.31 o
  -1  19  12       59.11       62.64     18.46 o
   0  19  12      691.83      757.14     31.88 o
   1  19  12       61.08       44.78     15.97 o
   2  19  12      626.70      645.24     32.80 o
  -1  20  12      501.32      524.36     31.36 o
   0  20  12      377.46      371.62     27.16 o
   1  20  12      506.55      484.93     24.61 o
   2  20  12      178.94      122.33     53.85 o
  -1  21  12      920.61      785.94     95.98 o
   0  21  12      286.48      264.57     26.36 o
   1  21  12      874.11      820.53    110.11 o
   1   0  13     1120.53     1065.77     32.00 o
   2   0  13       31.53       40.26     13.05 o
   3   0  13     3015.00     2815.11     63.41 o
   4   0  13        0.86        0.82     19.08 o
   5   0  13      149.16      215.26     36.90 o
  -5   1  13      208.23      262.57     39.02 o
  -4   1  13      309.07      317.62     32.55 o
  -3   1  13      866.41      851.57     32.54 o
  -2   1  13     1182.16     1156.84     38.77 o
  -1   1  13     1643.69     1555.19     41.45 o
   0   1  13      627.31      618.09     22.38 o
   1   1  13     1634.70     1596.39     41.75 o
   2   1  13     1417.34     1346.13     41.13 o
   3   1  13      886.85      888.44     32.73 o
   4   1  13      302.47      336.85     39.48 o
   5   1  13      223.63      272.11     41.25 o
  -5   2  13      183.46      267.37     35.34 o
  -4   2  13      453.71      495.70     40.07 o
  -3   2  13      394.21      342.57     22.26 o
  -2   2  13     1839.02     1730.34     49.83 o
  -1   2  13     1143.89     1094.79     31.78 o
   0   2  13     6917.61     7040.64    145.17 o
   1   2  13     1181.79     1170.29     32.71 o
   2   2  13     1880.49     1688.70     50.80 o
   3   2  13      380.76      375.51     21.62 o
   4   2  13      420.03      484.63     43.55 o
   5   2  13      177.19      256.15     40.64 o
  -5   3  13      209.85      236.02     32.97 o
  -4   3  13      107.35      114.27     22.68 o
  -3   3  13     2392.20     2175.60     57.44 o
  -2   3  13      558.80      613.65     29.57 o
  -1   3  13     1985.74     2007.04     46.90 o
   0   3  13       70.31       69.14     11.71 o
   1   3  13     1780.09     1884.67     48.89 o
   2   3  13      525.72      570.06     22.67 o
   3   3  13     2378.75     2128.92     56.65 o
   4   3  13       70.80       47.37     23.61 o
   5   3  13      197.72      243.47     40.46 o
  -5   4  13      301.40      399.09     39.60 o
  -4   4  13     1504.27     1490.28     67.13 o
  -3   4  13      514.08      473.98     26.28 o
  -2   4  13      852.28      919.12     28.71 o
  -1   4  13     1267.29     1310.59     32.43 o
   0   4  13       57.71       43.45     11.27 o
   1   4  13     1278.79     1327.31     33.09 o
   2   4  13      759.62      782.41     22.67 o
   3   4  13      484.13      476.48     24.28 o
   4   4  13     1404.91     1426.22     77.87 o
   5   4  13      307.12      358.57     46.68 o
  -5   5  13      303.72      380.39     46.45 o
  -4   5  13     1033.63     1022.85     52.52 o
  -3   5  13       59.02       59.86     18.23 o
  -2   5  13     2456.75     2429.01     51.10 o
  -1   5  13      245.04      222.84     14.68 o
   0   5  13      160.44      173.59     13.86 o
   1   5  13      233.63      230.81     13.59 o
   2   5  13     2502.54     2492.87     49.91 o
   3   5  13       54.27       71.05     15.37 o
   4   5  13      888.01      916.23     56.69 o
   5   5  13      280.40      319.94     52.25 o
  -5   6  13      256.08      299.02     33.85 o
  -4   6  13      119.24       90.52     23.27 o
  -3   6  13     1255.50     1196.16     42.42 o
  -2   6  13      284.73      262.94     17.16 o
  -1   6  13     1274.00     1230.18     28.98 o
   0   6  13       58.98       64.40     10.92 o
   1   6  13     1245.39     1166.14     26.69 o
   2   6  13      346.19      343.77     15.32 o
   3   6  13     1328.95     1310.74     40.63 o
   4   6  13       99.84       69.31     25.40 o
   5   6  13      252.27      261.99     40.77 o
  -5   7  13      355.59      425.66     47.12 o
  -4   7  13      772.00      787.92     86.04 o
  -3   7  13      120.99       89.04     20.77 o
  -2   7  13     1223.88     1206.45     30.80 o
  -1   7  13     1399.65     1400.41     31.59 o
   0   7  13      637.31      666.60     20.32 o
   1   7  13     1385.47     1326.75     27.83 o
   2   7  13     1189.56     1193.57     26.94 o
   3   7  13      177.53      147.39     17.87 o
   4   7  13      795.08      828.74     47.62 o
   5   7  13      384.53      391.96     46.23 o
  -5   8  13      345.28      425.67     45.75 o
  -4   8  13      439.48      406.60     41.41 o
  -3   8  13     1393.33     1336.56     45.75 o
  -2   8  13     4280.94     4188.54     76.23 o
  -1   8  13      220.71      218.19     14.13 o
   0   8  13     3342.40     3359.39     57.89 o
   1   8  13      202.48      207.01     12.91 o
   2   8  13     4235.17     4298.06     75.52 o
   3   8  13     1360.73     1276.02     39.12 o
   4   8  13      417.88      407.58     34.74 o
   5   8  13      342.73      398.08     44.68 o
  -5   9  13       87.10      119.62     27.37 o
  -4   9  13      459.12      499.84     42.21 o
  -3   9  13      515.20      537.52     35.19 o
  -2   9  13      139.45      118.48     16.02 o
  -1   9  13      769.23      779.78     22.77 o
   0   9  13      928.61      944.68     24.28 o
   1   9  13      692.15      736.53     20.90 o
   2   9  13      189.82      182.96     13.63 o
   3   9  13      450.68      507.72     29.17 o
   4   9  13      434.43      457.69     40.23 o
   5   9  13      103.33      118.95     27.62 o
  -5  10  13       43.45       41.59     22.93 o
  -4  10  13      225.45      259.19     35.19 o
  -3  10  13      302.42      315.59     26.98 o
  -2  10  13      307.92      313.31     19.26 o
  -1  10  13     1444.16     1435.96     30.42 o
   0  10  13      196.60      188.71     13.91 o
   1  10  13     1357.87     1363.24     29.63 o
   2  10  13      257.21      269.18     15.16 o
   3  10  13      290.02      257.23     21.21 o
   4  10  13      212.41      211.28     24.20 o
   5  10  13       33.21       44.26     24.51 o
  -4  11  13      158.31      162.63     27.91 o
  -3  11  13      546.96      504.18     41.83 o
  -2  11  13      705.80      734.35     28.11 o
  -1  11  13      855.66      917.37     26.55 o
   0  11  13     4117.08     4066.24     66.84 o
   1  11  13      801.86      813.69     24.25 o
   2  11  13      628.58      621.75     25.69 o
   3  11  13      539.15      512.12     26.78 o
   4  11  13      180.98      144.74     21.99 o
  -4  12  13       27.19       22.83     21.32 o
  -3  12  13       96.29      108.35     22.92 o
  -2  12  13      106.34       91.21     16.77 o
  -1  12  13      854.07      969.74     29.62 o
   0  12  13       57.32       59.32     11.65 o
   1  12  13      814.33      862.78     23.53 o
   2  12  13      113.07      102.28     15.79 o
   3  12  13      123.57      121.61     18.11 o
   4  12  13       16.12       14.40     19.11 o
  -4  13  13      160.23      121.62     22.16 o
  -3  13  13      565.56      491.79     46.00 o
  -2  13  13      200.95      226.21     21.02 o
  -1  13  13      238.05      253.71     20.42 o
   0  13  13       41.83       38.65     13.59 o
   1  13  13      247.56      248.67     16.47 o
   2  13  13      168.74      141.92     16.84 o
   3  13  13      569.83      542.43     29.89 o
   4  13  13      143.37      108.50     26.39 o
  -4  14  13      444.29      447.65     47.19 o
  -3  14  13      655.55      660.34     48.84 o
  -2  14  13     1384.50     1405.18     40.61 o
  -1  14  13      177.43      187.33     19.32 o
   0  14  13     3195.37     3228.65     60.52 o
   1  14  13      150.35      151.75     14.86 o
   2  14  13     1285.02     1258.22     38.05 o
   3  14  13      674.67      675.22     34.17 o
   4  14  13      451.80      385.62     59.80 o
  -4  15  13      280.66      228.04     70.12 o
  -3  15  13       46.11       35.71     19.51 o
  -2  15  13      451.30      453.27     28.97 o
  -1  15  13      424.32      452.68     24.89 o
   0  15  13     1104.31     1166.55     35.58 o
   1  15  13      456.21      451.69     20.32 o
   2  15  13      436.18      478.42     28.32 o
   3  15  13       70.37       44.61     21.93 o
   4  15  13      280.59      191.95     59.19 o
  -3  16  13      336.52      331.93     29.52 o
  -2  16  13      140.53      131.38     22.70 o
  -1  16  13      438.05      511.58     28.34 o
   0  16  13        0.56        4.67     15.09 o
   1  16  13      493.87      532.97     24.28 o
   2  16  13      119.19       87.18     19.10 o
   3  16  13      287.25      216.72     24.75 o
  -3  17  13      375.50      326.28     39.08 o
  -2  17  13      517.46      561.03     50.46 o
  -1  17  13        5.45      -14.37     18.58 o
   0  17  13     1232.05     1284.49     41.00 o
   1  17  13        8.19       -1.04     15.31 o
   2  17  13      507.43      467.88     28.22 o
   3  17  13      374.38      324.41     48.17 o
  -3  18  13       59.72        1.07     57.59 o
  -2  18  13      232.94      248.27     22.77 o
  -1  18  13      253.68      248.86     21.88 o
   0  18  13       79.06       84.74     16.96 o
   1  18  13      265.52      242.78     19.98 o
   2  18  13      258.83      263.60     24.46 o
   3  18  13       60.17       35.19     53.85 o
  -2  19  13      125.69      111.23     23.77 o
  -1  19  13      109.15      106.22     20.07 o
   0  19  13       18.99       10.04     15.63 o
   1  19  13      157.15      159.46     18.33 o
   2  19  13      123.28      115.76     22.37 o
  -1  20  13      234.94      191.96     28.81 o
   0  20  13      203.32      169.81     19.85 o
   1  20  13      235.54      223.71     26.42 o
   0  21  13       73.58       41.87     26.77 o
   0   0  14     1327.32     1342.02     46.14 o
   1   0  14       92.61       97.81     12.30 o
   2   0  14     1872.70     1689.06     47.55 o
   3   0  14       19.30       16.61     14.12 o
   4   0  14     2061.01     2168.81     85.58 o
   5   0  14       13.72       12.26     35.19 o
  -5   1  14      245.74      332.90     37.87 o
  -4   1  14      396.76      440.88     38.12 o
  -3   1  14      381.19      349.37     23.62 o
  -2   1  14      109.24       92.37     13.16 o
  -1   1  14     3661.37     3685.45     68.33 o
   0   1  14      442.88      509.98     20.13 o
   1   1  14     3660.50     3682.05     68.82 o
   2   1  14       78.47       79.30     11.94 o
   3   1  14      370.78      354.76     23.80 o
   4   1  14      415.42      423.48     48.25 o
   5   1  14      253.69      366.66     45.45 o
  -5   2  14      140.76      188.55     30.40 o
  -4   2  14      345.92      395.80     31.10 o
  -3   2  14      727.99      747.79     44.14 o
  -2   2  14      890.93      900.86     26.02 o
  -1   2  14     2241.14     2121.68     41.45 o
   0   2  14      277.08      253.03     14.97 o
   1   2  14     2317.52     2219.65     42.69 o
   2   2  14      837.77      816.59     23.61 o
   3   2  14      758.85      727.50     34.06 o
   4   2  14      334.62      358.61     34.72 o
   5   2  14      160.07      208.14     37.05 o
  -5   3  14      253.82      330.83     36.60 o
  -4   3  14       13.21        6.46     18.63 o
  -3   3  14      335.75      313.54     24.88 o
  -2   3  14      103.86       96.17     13.44 o
  -1   3  14     1239.36     1291.85     29.27 o
   0   3  14       96.57      136.78     11.54 o
   1   3  14     1307.73     1323.59     29.58 o
   2   3  14      116.36      119.42     11.39 o
   3   3  14      333.87      333.63     20.82 o
   4   3  14       16.88       28.69     27.21 o
   5   3  14      251.50      359.83     45.24 o
  -5   4  14      548.30      595.17     46.17 o
  -4   4  14      397.94      455.11     36.59 o
  -3   4  14      563.97      522.90     29.92 o
  -2   4  14     3428.20     3325.17     62.89 o
  -1   4  14     2245.91     2153.21     42.54 o
   0   4  14      769.74      738.01     20.66 o
   1   4  14     2238.54     2189.64     39.52 o
   2   4  14     3343.50     3284.36     63.30 o
   3   4  14      685.65      675.29     32.63 o
   4   4  14      368.73      425.53     43.59 o
   5   4  14      589.40      636.61     58.15 o
  -5   5  14      230.60      289.93     33.59 o
  -4   5  14     1189.90     1193.86     59.00 o
  -3   5  14      262.49      242.55     23.35 o
  -2   5  14      547.69      525.14     21.14 o
  -1   5  14      943.57      973.62     27.19 o
   0   5  14      637.99      679.54     20.36 o
   1   5  14      868.10      880.55     22.87 o
   2   5  14      580.04      514.87     19.04 o
   3   5  14      286.08      266.70     20.71 o
   4   5  14     1205.45     1391.05     65.43 o
   5   5  14      222.62      283.55     40.46 o
  -5   6  14      284.55      388.23     45.07 o
  -4   6  14      188.54      224.69     31.55 o
  -3   6  14      908.02      854.29     41.06 o
  -2   6  14     2664.34     2623.98     50.57 o
  -1   6  14      589.02      608.47     21.27 o
   0   6  14     2549.24     2515.26     45.06 o
   1   6  14      627.96      643.85     20.39 o
   2   6  14     2644.09     2592.56     47.34 o
   3   6  14      951.99      966.38     35.83 o
   4   6  14      188.12      196.25     27.78 o
   5   6  14      300.64      335.63     42.56 o
  -5   7  14      368.37      494.67     48.70 o
  -4   7  14      203.14      210.20     32.66 o
  -3   7  14      711.31      662.27     35.27 o
  -2   7  14      424.58      419.14     20.11 o
  -1   7  14      806.92      874.61     24.29 o
   0   7  14     1558.60     1536.65     31.65 o
   1   7  14      847.29      944.02     22.63 o
   2   7  14      408.51      378.82     16.90 o
   3   7  14      640.51      639.69     37.23 o
   4   7  14      242.34      232.85     25.91 o
   5   7  14      404.68      401.57     45.67 o
  -5   8  14      192.87      274.60     35.79 o
  -4   8  14        7.40        8.31     24.40 o
  -3   8  14      125.56      122.30     21.25 o
  -2   8  14      122.86      113.00     15.13 o
  -1   8  14     3295.30     3281.58     57.23 o
   0   8  14       17.83       13.43     10.31 o
   1   8  14     3292.82     3219.56     49.12 o
   2   8  14      138.95      112.32     13.16 o
   3   8  14      177.12      184.82     19.33 o
   4   8  14       10.58       19.94     20.82 o
   5   8  14      219.69      212.69     33.35 o
  -5   9  14      258.58      376.44     45.32 o
  -4   9  14      162.22      182.24     31.00 o
  -3   9  14      786.53      848.23     47.51 o
  -2   9  14      118.46      119.20     16.11 o
  -1   9  14      420.81      415.67     17.79 o
   0   9  14      116.49      108.53     12.31 o
   1   9  14      465.72      443.18     16.31 o
   2   9  14      112.79       98.53     13.44 o
   3   9  14      821.76      817.23     34.12 o
   4   9  14      136.12       87.24     20.96 o
   5   9  14      277.27      244.49     33.88 o
  -4  10  14      455.18      440.36     47.66 o
  -3  10  14      801.33      714.22     52.73 o
  -2  10  14     2475.06     2542.65     55.18 o
  -1  10  14     2018.65     2016.80     42.29 o
   0  10  14      379.05      345.33     16.98 o
   1  10  14     2156.81     2090.09     36.82 o
   2  10  14     2637.81     2602.64     55.58 o
   3  10  14      838.48      772.24     33.55 o
   4  10  14      457.59      460.36     37.00 o
  -4  11  14      225.18      218.64     33.31 o
  -3  11  14      126.49       92.11     20.50 o
  -2  11  14     1095.15     1165.54     34.75 o
  -1  11  14      472.12      459.60     21.88 o
   0  11  14       99.06      102.88     12.65 o
   1  11  14      532.60      545.13     19.05 o
   2  11  14     1120.27     1083.17     33.39 o
   3  11  14      107.79      119.65     19.40 o
   4  11  14      227.81      257.08     26.97 o
  -4  12  14      195.08      182.49     26.28 o
  -3  12  14      116.79      105.48     23.22 o
  -2  12  14      365.36      374.24     23.19 o
  -1  12  14     1918.46     2018.95     49.90 o
   0  12  14      647.31      650.69     24.68 o
   1  12  14     1946.83     1949.84     38.75 o
   2  12  14      277.19      272.70     19.79 o
   3  12  14       90.25      116.32     20.46 o
   4  12  14      183.90      176.24     41.33 o
  -4  13  14      105.91       93.67     22.47 o
  -3  13  14        7.42       14.56     19.56 o
  -2  13  14      100.89       83.19     18.11 o
  -1  13  14      104.10      116.25     18.02 o
   0  13  14     1021.06     1156.82     31.34 o
   1  13  14      122.35      131.83     14.12 o
   2  13  14      123.85      115.62     17.49 o
   3  13  14        0.94       -8.69     17.59 o
   4  13  14      126.63       61.49     21.31 o
  -4  14  14       24.07       17.28     20.86 o
  -3  14  14     1107.05     1114.60     43.03 o
  -2  14  14      238.95      233.96     23.14 o
  -1  14  14     1394.67     1471.03     43.71 o
   0  14  14       45.13       69.23     14.60 o
   1  14  14     1494.89     1580.28     32.31 o
   2  14  14      226.39      253.61     20.62 o
   3  14  14     1166.67     1049.12     44.26 o
  -3  15  14      145.22      152.41     20.22 o
  -2  15  14      367.69      339.41     26.09 o
  -1  15  14      348.83      351.78     22.97 o
   0  15  14        1.78        4.43     14.42 o
   1  15  14      324.96      306.68     17.04 o
   2  15  14      361.90      311.33     22.58 o
   3  15  14      144.75      148.47     23.80 o
  -3  16  14       83.42      103.30     20.98 o
  -2  16  14      863.52      870.81     56.09 o
  -1  16  14       81.54       95.48     20.85 o
   0  16  14      476.70      509.52     27.59 o
   1  16  14       83.88      107.00     17.88 o
   2  16  14      825.44      773.06     33.69 o
   3  16  14       84.60       67.79     18.96 o
  -3  17  14       84.68       90.94     31.99 o
  -2  17  14      224.07      244.37     28.98 o
  -1  17  14        2.01      -12.66     18.02 o
   0  17  14      868.31      864.85     31.83 o
   1  17  14        2.68      -16.03     15.45 o
   2  17  14      213.22      193.58     19.03 o
   3  17  14      102.31      114.90     24.81 o
  -2  18  14      290.94      245.96     21.20 o
  -1  18  14      779.33      821.71     41.87 o
   0  18  14      691.97      737.57     30.86 o
   1  18  14      830.57      828.93     39.18 o
   2  18  14      289.87      283.24     21.50 o
  -1  19  14       22.73       13.69     17.79 o
   0  19  14      256.17      234.30     19.49 o
   1  19  14       27.62       28.61     14.43 o
   2  19  14      168.82      148.94     23.82 o
  -1  20  14      209.32      140.29     34.32 o
   0  20  14      183.27      152.75     21.44 o
   1  20  14      184.75      125.57     28.12 o
   1   0  15     4473.08     4106.76     69.03 o
   2   0  15      187.69      168.19     13.61 o
   3   0  15      975.36      970.96     38.34 o
   4   0  15       53.12       65.87     22.78 o
   5   0  15      188.37      214.63     35.51 o
  -5   1  15      241.58      306.46     43.64 o
  -4   1  15      103.06      105.80     22.34 o
  -3   1  15      712.44      666.44     38.96 o
  -2   1  15      285.40      274.26     17.17 o
  -1   1  15      756.08      815.72     22.35 o
   0   1  15      235.90      269.45     13.47 o
   1   1  15      714.33      765.43     22.12 o
   2   1  15      255.15      273.05     15.80 o
   3   1  15      692.10      707.13     43.22 o
   4   1  15      110.88       78.98     25.22 o
   5   1  15      238.47      291.98     35.39 o
  -5   2  15       23.28       28.68     21.72 o
  -4   2  15      739.24      918.09     69.34 o
  -3   2  15      425.44      402.99     27.21 o
  -2   2  15     2704.64     2605.06     52.11 o
  -1   2  15     1826.23     1761.59     34.89 o
   0   2  15     2455.43     2332.79     39.94 o
   1   2  15     1881.19     1782.34     35.12 o
   2   2  15     2549.06     2495.53     46.24 o
   3   2  15      451.01      420.43     22.92 o
   4   2  15      692.76      793.04     52.58 o
   5   2  15       17.19        6.93     24.13 o
  -5   3  15       33.66       32.73     21.69 o
  -4   3  15      386.41      497.47     39.74 o
  -3   3  15       74.21       49.26     17.95 o
  -2   3  15      108.09      104.21     13.47 o
  -1   3  15      273.50      292.97     15.13 o
   0   3  15      359.14      393.98     15.41 o
   1   3  15      250.02      263.91     15.11 o
   2   3  15       76.38       82.56     11.13 o
   3   3  15       85.53       79.89     15.48 o
   4   3  15      391.36      492.16     39.27 o
   5   3  15       39.59       40.29     26.32 o
  -5   4  15      122.10      162.78     27.02 o
  -4   4  15      204.89      216.24     31.69 o
  -3   4  15      476.77      433.46     30.16 o
  -2   4  15      515.26      492.99     22.11 o
  -1   4  15     2336.29     2168.57     38.88 o
   0   4  15     3333.09     3279.39     50.78 o
   1   4  15     2196.47     2059.46     38.63 o
   2   4  15      603.29      601.89     22.94 o
   3   4  15      549.15      542.22     26.91 o
   4   4  15      258.75      251.83     37.57 o
   5   4  15      112.17      108.82     34.66 o
  -5   5  15      459.78      604.07     53.69 o
  -4   5  15       40.81       40.61     24.33 o
  -3   5  15      614.82      537.04     30.17 o
  -2   5  15      314.97      321.53     18.43 o
  -1   5  15     1251.67     1201.74     28.47 o
   0   5  15        7.35       -5.72      9.39 o
   1   5  15     1232.39     1244.15     26.16 o
   2   5  15      286.46      267.65     15.41 o
   3   5  15      651.63      685.74     36.04 o
   4   5  15       47.27       33.55     23.76 o
   5   5  15      448.94      561.46     78.38 o
  -5   6  15      519.43      667.15     55.97 o
  -4   6  15      350.44      396.05     39.66 o
  -3   6  15     1669.78     1615.59     51.00 o
  -2   6  15      367.43      368.87     19.42 o
  -1   6  15     1597.91     1536.67     32.92 o
   0   6  15       88.12       88.07     11.68 o
   1   6  15     1451.96     1388.43     28.23 o
   2   6  15      378.42      378.71     17.31 o
   3   6  15     1504.28     1413.36     49.76 o
   4   6  15      353.11      389.26     41.45 o
   5   6  15      480.32      507.61     75.71 o
  -5   7  15      450.99      557.73     56.52 o
  -4   7  15      197.45      227.02     32.24 o
  -3   7  15      102.99      113.98     20.37 o
  -2   7  15      718.07      759.15     25.84 o
  -1   7  15      276.48      298.99     16.23 o
   0   7  15       49.42       51.63     11.10 o
   1   7  15      273.24      293.85     14.28 o
   2   7  15      793.65      785.35     24.28 o
   3   7  15       96.81       84.56     17.06 o
   4   7  15      182.95      176.42     25.97 o
   5   7  15      429.81      438.15     45.61 o
  -5   8  15      197.67      234.08     36.26 o
  -4   8  15      549.43      674.77     47.29 o
  -3   8  15      404.01      366.44     26.82 o
  -2   8  15     3323.61     3210.57     60.51 o
  -1   8  15      642.08      633.37     22.37 o
   0   8  15     4248.69     4245.01     71.98 o
   1   8  15      642.33      626.48     20.89 o
   2   8  15     3225.63     3210.17     60.22 o
   3   8  15      396.69      373.92     24.63 o
   4   8  15      475.99      544.07     47.32 o
   5   8  15      202.70      168.48     29.34 o
  -4   9  15      477.30      570.74     46.87 o
  -3   9  15      232.07      196.99     22.52 o
  -2   9  15      796.28      798.13     29.12 o
  -1   9  15      645.56      667.07     22.68 o
   0   9  15      190.77      169.29     14.18 o
   1   9  15      613.39      573.44     19.23 o
   2   9  15      717.90      668.44     27.24 o
   3   9  15      236.68      236.27     22.00 o
   4   9  15      453.41      490.82     51.90 o
  -4  10  15      144.15      148.91     28.91 o
  -3  10  15     1337.80     1417.96     47.35 o
  -2  10  15     1322.60     1367.08     37.50 o
  -1  10  15      446.52      497.64     21.52 o
   0  10  15      220.34      216.36     14.82 o
   1  10  15      440.67      424.16     17.10 o
   2  10  15     1232.81     1193.35     35.59 o
   3  10  15     1383.54     1345.57     43.89 o
   4  10  15      140.53      127.25     20.68 o
  -4  11  15       18.55       13.75     22.05 o
  -3  11  15      243.39      218.96     25.72 o
  -2  11  15      133.41      123.33     18.29 o
  -1  11  15       71.52       76.13     17.43 o
   0  11  15      627.72      633.11     23.26 o
   1  11  15       81.82       73.95     13.48 o
   2  11  15      137.65      139.32     16.51 o
   3  11  15      232.53      252.63     25.11 o
   4  11  15       16.62        8.97     18.39 o
  -4  12  15      169.59      202.62     28.60 o
  -3  12  15     1365.25     1435.66     76.04 o
  -2  12  15      173.56      165.98     20.86 o
  -1  12  15     1307.61     1415.69     42.71 o
   0  12  15     1486.52     1545.06     36.47 o
   1  12  15     1399.01     1433.74     32.20 o
   2  12  15      141.74      115.61     16.54 o
   3  12  15     1283.07     1217.70     47.80 o
   4  12  15      176.65      152.93     23.27 o
  -4  13  15      409.66      499.99     76.12 o
  -3  13  15       55.03       56.53     20.28 o
  -2  13  15      658.88      701.83     38.68 o
  -1  13  15       20.10       32.19     16.79 o
   0  13  15       28.48       30.78     13.91 o
   1  13  15       24.21       22.58     12.39 o
   2  13  15      605.67      622.11     28.82 o
   3  13  15       54.13       45.08     19.05 o
   4  13  15      450.33      416.96     62.92 o
  -4  14  15      190.80      228.95     47.45 o
  -3  14  15      196.93      160.37     20.76 o
  -2  14  15     1045.47     1157.89     40.90 o
  -1  14  15      102.85      110.00     18.46 o
   0  14  15     1618.01     1796.38     41.93 o
   1  14  15      120.25      117.00     14.01 o
   2  14  15     1071.82     1086.43     37.58 o
   3  14  15      182.65      132.54     21.31 o
  -3  15  15       48.60       45.37     17.74 o
  -2  15  15      135.86      103.77     21.61 o
  -1  15  15       56.91       69.69     19.38 o
   0  15  15      112.36       91.27     17.24 o
   1  15  15       70.57       73.99     18.10 o
   2  15  15      134.71      129.77     18.19 o
   3  15  15       34.51       18.48     18.12 o
  -3  16  15      714.96      623.86     55.24 o
  -2  16  15        2.96        1.51     17.92 o
  -1  16  15      480.47      538.38     30.97 o
   0  16  15      145.74      160.75     21.45 o
   1  16  15      512.45      549.37     26.19 o
   2  16  15        2.59       -6.81     15.24 o
   3  16  15      736.05      702.73     60.41 o
  -3  17  15       94.07      113.04     64.52 o
  -2  17  15       46.74       40.31     20.41 o
  -1  17  15      223.37      227.34     20.77 o
   0  17  15      399.77      390.44     23.89 o
   1  17  15      208.93      187.50     18.94 o
   2  17  15       37.74       31.92     15.41 o
   3  17  15       92.13      132.23     58.12 o
  -2  18  15      265.09      206.28     32.43 o
  -1  18  15      110.69       97.94     19.94 o
   0  18  15     1162.41     1125.31     37.62 o
   1  18  15      100.89       93.16     16.73 o
   2  18  15      246.11      238.92     21.63 o
  -1  19  15       17.43       21.36     19.40 o
   0  19  15       73.56       72.31     16.13 o
   1  19  15       13.61       11.29     18.54 o
   0  20  15      635.11      643.52     62.07 o
   0   0  16     2344.21     2213.84     54.77 o
   1   0  16        8.28      -10.42      9.25 o
   2   0  16     3389.27     3278.42     67.42 o
   3   0  16       55.06       37.88     16.99 o
   4   0  16       94.58       99.55     24.64 o
   5   0  16      129.10      155.31     28.50 o
  -5   1  16       45.64       49.36     22.95 o
  -4   1  16      244.66      319.98     29.00 o
  -3   1  16       32.10       13.64     17.74 o
  -2   1  16      128.47      121.92     14.59 o
  -1   1  16     1250.06     1214.56     26.25 o
   0   1  16      874.84      829.23     20.55 o
   1   1  16     1253.09     1188.15     25.25 o
   2   1  16      161.75      150.09     14.08 o
   3   1  16       24.80       22.65     15.43 o
   4   1  16      215.60      237.16     30.34 o
   5   1  16       54.67       53.62     23.25 o
  -5   2  16      225.68      286.82     32.88 o
  -4   2  16      492.10      568.98     37.34 o
  -3   2  16     1856.96     1741.09     58.34 o
  -2   2  16       84.56       69.84     13.59 o
  -1   2  16     1223.14     1124.94     25.49 o
   0   2  16      135.44      140.76     11.31 o
   1   2  16     1279.30     1184.93     25.73 o
   2   2  16       55.22       32.37     11.67 o
   3   2  16     1887.31     1784.86     72.94 o
   4   2  16      503.88      549.62     55.49 o
   5   2  16      232.70      248.51     43.19 o
  -5   3  16      282.44      397.99     52.48 o
  -4   3  16      170.23      191.38     31.03 o
  -3   3  16     1189.85     1191.08     45.84 o
  -2   3  16     1452.24     1443.64     34.50 o
  -1   3  16      139.79      118.80     11.89 o
   0   3  16      405.61      503.49     17.16 o
   1   3  16      162.87      184.14     12.99 o
   2   3  16     1512.27     1530.19     32.78 o
   3   3  16     1230.93     1242.16     46.73 o
   4   3  16      158.31      137.83     25.17 o
   5   3  16      285.36      362.94     54.65 o
  -5   4  16       66.28      111.62     28.28 o
  -4   4  16      301.05      380.84     37.68 o
  -3   4  16      406.74      374.86     45.91 o
  -2   4  16       85.82       66.92     13.93 o
  -1   4  16     2203.83     2044.79     37.47 o
   0   4  16     1963.38     1836.58     32.92 o
   1   4  16     2156.80     2058.32     35.80 o
   2   4  16      115.91       95.32     12.32 o
   3   4  16      412.43      388.48     26.47 o
   4   4  16      338.19      379.04     33.82 o
   5   4  16       61.82       85.40     28.27 o
  -5   5  16      105.34      137.57     32.53 o
  -4   5  16       50.61       92.54     27.92 o
  -3   5  16      294.09      262.84     22.87 o
  -2   5  16      197.38      184.08     16.34 o
  -1   5  16     2231.27     2129.44     41.97 o
   0   5  16      439.38      454.09     16.19 o
   1   5  16     2164.51     2157.14     37.85 o
   2   5  16      223.98      205.85     14.54 o
   3   5  16      277.50      249.06     20.09 o
   4   5  16       25.65       29.32     22.81 o
   5   5  16      102.72      112.33     28.09 o
  -5   6  16      219.66      322.59     43.19 o
  -4   6  16      814.55      978.37     74.91 o
  -3   6  16       11.09       16.43     18.17 o
  -2   6  16     1239.38     1257.89     33.11 o
  -1   6  16     1243.28     1245.34     30.01 o
   0   6  16      547.74      536.78     21.52 o
   1   6  16     1158.46     1206.30     25.87 o
   2   6  16     1247.77     1223.51     29.47 o
   3   6  16       23.22       27.97     15.23 o
   4   6  16      895.42      981.86     74.52 o
   5   6  16      197.82      238.67     33.93 o
  -5   7  16       81.85      122.10     30.39 o
  -4   7  16      114.26       95.73     27.72 o
  -3   7  16       21.82       23.38     18.15 o
  -2   7  16      412.54      432.07     21.32 o
  -1   7  16      205.88      220.17     15.97 o
   0   7  16      178.88      199.83     14.19 o
   1   7  16      261.77      262.49     14.25 o
   2   7  16      451.75      464.18     25.24 o
   3   7  16       25.01       26.02     15.59 o
   4   7  16      107.07       69.30     22.28 o
   5   7  16       81.76      148.76     40.52 o
  -4   8  16        7.35        6.26     22.00 o
  -3   8  16      471.20      463.27     39.08 o
  -2   8  16      639.74      675.66     32.90 o
  -1   8  16     2233.08     2251.49     46.66 o
   0   8  16      414.38      430.28     17.97 o
   1   8  16     2428.50     2452.61     39.96 o
   2   8  16      662.11      675.61     26.38 o
   3   8  16      512.38      486.05     38.59 o
   4   8  16        9.80       21.67     17.35 o
  -4   9  16      507.16      542.82     42.11 o
  -3   9  16      513.98      446.39     31.88 o
  -2   9  16     1330.61     1385.97     37.69 o
  -1   9  16      176.41      181.45     15.34 o
   0   9  16      807.52      872.02     26.18 o
   1   9  16      210.55      172.42     13.87 o
   2   9  16     1250.86     1231.66     36.83 o
   3   9  16      592.11      553.89     37.48 o
   4   9  16      489.16      517.47     50.25 o
  -4  10  16      140.60      181.82     27.74 o
  -3  10  16      118.22      112.22     23.31 o
  -2  10  16     1019.57     1089.55     33.94 o
  -1  10  16      354.61      386.99     23.59 o
   0  10  16     3067.84     3053.99     56.26 o
   1  10  16      386.63      377.80     18.43 o
   2  10  16      967.56     1005.63     33.37 o
   3  10  16      135.02      116.66     21.01 o
   4  10  16      172.77      137.25     29.01 o
  -4  11  16       83.66       76.06     23.98 o
  -3  11  16      633.79      616.27     47.02 o
  -2  11  16      497.94      531.99     28.61 o
  -1  11  16     1923.65     2112.06     54.54 o
   0  11  16       87.38       63.06     14.48 o
   1  11  16     1973.61     2020.65     41.00 o
   2  11  16      443.65      403.28     21.58 o
   3  11  16      642.06      580.48     45.13 o
   4  11  16       97.65       72.93     19.22 o
  -4  12  16      132.75      144.47     26.95 o
  -3  12  16      340.00      323.22     44.90 o
  -2  12  16     1211.65     1235.67     41.96 o
  -1  12  16      412.81      431.85     25.52 o
   0  12  16     1104.71     1202.50     32.00 o
   1  12  16      483.97      466.75     22.70 o
   2  12  16     1275.22     1199.04     34.84 o
   3  12  16      300.43      301.30     26.22 o
   4  12  16      143.90      115.70     50.12 o
  -4  13  16      166.57      140.50     34.92 o
  -3  13  16      550.57      527.13     39.16 o
  -2  13  16      318.22      265.78     25.72 o
  -1  13  16       66.13       56.17     17.61 o
   0  13  16       15.34        4.00     13.82 o
   1  13  16       83.42       54.86     13.13 o
   2  13  16      360.11      343.71     24.30 o
   3  13  16      560.02      464.20     38.42 o
  -3  14  16       93.01       85.99     18.65 o
  -2  14  16      187.17      174.93     23.03 o
  -1  14  16      460.65      482.69     27.63 o
   0  14  16      502.57      598.03     24.75 o
   1  14  16      451.01      430.48     21.92 o
   2  14  16      167.11      168.21     19.60 o
   3  14  16       56.90       28.45     16.90 o
  -3  15  16       29.16       33.56     19.16 o
  -2  15  16      259.13      257.31     23.75 o
  -1  15  16       25.00       17.85     18.80 o
   0  15  16      519.31      484.50     27.79 o
   1  15  16       14.10       37.70     16.10 o
   2  15  16      254.70      266.07     21.70 o
   3  15  16       22.50       19.41     18.32 o
  -3  16  16        1.39        2.60     24.47 o
  -2  16  16      833.63      932.57     60.03 o
  -1  16  16      204.09      205.32     21.77 o
   0  16  16      477.55      465.34     26.45 o
   1  16  16      197.34      174.92     19.01 o
   2  16  16      848.19      813.35     31.70 o
   3  16  16        1.18      -21.15     36.52 o
  -2  17  16       13.37        9.49     21.29 o
  -1  17  16      254.78      239.38     19.68 o
   0  17  16      242.92      212.84     19.22 o
   1  17  16      253.10      253.33     20.63 o
   2  17  16       21.69       21.71     14.61 o
  -1  18  16      405.26      421.80     26.74 o
   0  18  16       19.39        2.00     14.33 o
   1  18  16      374.49      389.20     26.19 o
   2  18  16       11.38       49.05     26.77 o
  -1  19  16       59.20       35.81     33.39 o
   0  19  16      288.05      209.78     24.29 o
   1  19  16       54.87       52.97     26.15 o
   1   0  17      392.87      383.74     15.88 o
   2   0  17       40.16       27.31     12.36 o
   3   0  17       75.82       65.46     16.73 o
   4   0  17       95.08       95.54     23.85 o
   5   0  17        4.98        5.60     23.00 o
  -5   1  17      278.27      365.09     85.58 o
  -4   1  17      337.70      411.55     65.70 o
  -3   1  17      120.43       94.64     19.54 o
  -2   1  17      733.01      728.57     27.45 o
  -1   1  17      966.77      902.41     25.58 o
   0   1  17     2621.25     2478.78     39.43 o
   1   1  17     1042.07      990.21     23.66 o
   2   1  17      772.61      820.90     25.97 o
   3   1  17       97.53       95.82     17.90 o
   4   1  17      346.34      404.00     37.42 o
   5   1  17      276.72      294.72     58.65 o
  -5   2  17      150.29      262.87     45.86 o
  -4   2  17      312.12      387.44     35.99 o
  -3   2  17     1280.22     1378.97     52.07 o
  -2   2  17      715.84      717.95     24.89 o
  -1   2  17       20.25        8.92     10.34 o
   0   2  17      804.00      808.78     19.89 o
   1   2  17       34.03       26.36     10.50 o
   2   2  17      653.95      675.19     23.39 o
   3   2  17     1332.83     1303.62     43.18 o
   4   2  17      295.55      335.32     34.69 o
   5   2  17      151.10      234.37     85.05 o
  -5   3  17      279.45      400.97     54.39 o
  -4   3  17      228.72      305.90     36.48 o
  -3   3  17      728.13      672.19     63.49 o
  -2   3  17      503.67      472.53     21.92 o
  -1   3  17     1690.16     1600.82     32.40 o
   0   3  17     1411.53     1356.35     25.35 o
   1   3  17     1713.59     1647.89     30.92 o
   2   3  17      511.29      464.26     19.44 o
   3   3  17      641.00      570.30     46.82 o
   4   3  17      218.71      226.28     28.24 o
   5   3  17      254.60      376.44     61.85 o
  -5   4  17      164.12      299.66     44.26 o
  -4   4  17      462.29      571.74     47.52 o
  -3   4  17      161.23      145.29     21.38 o
  -2   4  17      606.42      558.60     22.77 o
  -1   4  17      530.75      517.58     20.25 o
   0   4  17     1439.08     1482.33     27.90 o
   1   4  17      458.78      484.48     17.68 o
   2   4  17      566.12      520.03     21.73 o
   3   4  17      141.45      138.32     20.55 o
   4   4  17      405.04      471.04     46.09 o
   5   4  17      163.90      235.45     81.85 o
  -5   5  17       40.10       33.06     26.66 o
  -4   5  17      578.59      643.11     57.41 o
  -3   5  17      805.28      780.34     38.99 o
  -2   5  17      747.33      776.49     27.27 o
  -1   5  17      611.56      603.55     23.09 o
   0   5  17      789.07      864.85     22.83 o
   1   5  17      663.80      660.24     21.67 o
   2   5  17      745.09      727.53     29.28 o
   3   5  17      839.51      823.55     43.05 o
   4   5  17      625.54      725.63     60.20 o
   5   5  17       36.92       61.32     35.72 o
  -4   6  17      591.14      681.55     56.13 o
  -3   6  17      400.49      384.01     46.86 o
  -2   6  17      344.85      328.37     20.32 o
  -1   6  17     1049.74     1064.66     29.45 o
   0   6  17      561.53      548.73     20.93 o
   1   6  17     1051.77     1112.39     26.00 o
   2   6  17      393.64      379.41     19.81 o
   3   6  17      349.91      332.48     27.35 o
   4   6  17      597.88      744.39     52.42 o
   5   6  17       93.28      113.04     38.39 o
  -4   7  17      268.16      318.05     52.39 o
  -3   7  17      647.85      580.41     55.48 o
  -2   7  17      222.82      220.48     18.97 o
  -1   7  17     1827.26     1829.80     41.48 o
   0   7  17        9.06        9.80     10.91 o
   1   7  17     1931.56     1916.37     34.18 o
   2   7  17      191.76      167.82     17.22 o
   3   7  17      641.88      627.46     56.71 o
   4   7  17      256.85      310.18     33.54 o
  -4   8  17      176.64      219.37     41.46 o
  -3   8  17       21.24        9.24     17.86 o
  -2   8  17       93.86       77.17     16.38 o
  -1   8  17       53.09       49.89     14.28 o
   0   8  17       11.62        2.84     10.99 o
   1   8  17       47.64       43.41     11.49 o
   2   8  17       77.29       59.05     15.27 o
   3   8  17       25.38       36.16     18.90 o
   4   8  17      179.26      165.29     42.29 o
  -4   9  17      192.93      214.10     27.95 o
  -3   9  17      447.79      414.30     49.45 o
  -2   9  17      942.94      994.75     40.13 o
  -1   9  17      716.18      814.41     31.33 o
   0   9  17      356.23      375.03     18.67 o
   1   9  17      693.79      709.01     24.68 o
   2   9  17      884.31      871.48     31.60 o
   3   9  17      486.74      483.87     42.21 o
   4   9  17      189.43      125.76     30.01 o
  -4  10  17      173.30      186.62     27.77 o
  -3  10  17      296.02      283.39     45.54 o
  -2  10  17     1158.04     1242.76     39.98 o
  -1  10  17      951.26     1018.13     41.26 o
   0  10  17      668.95      685.64     25.16 o
   1  10  17      895.73      938.62     29.82 o
   2  10  17     1085.28     1032.90     33.41 o
   3  10  17      284.65      270.48     24.15 o
   4  10  17      180.83      148.95     43.01 o
  -4  11  17       28.45       27.85     20.25 o
  -3  11  17       53.16       39.16     20.45 o
  -2  11  17      907.85     1036.67     37.72 o
  -1  11  17       57.49       56.35     16.80 o
   0  11  17      947.31     1035.32     29.70 o
   1  11  17       64.82       59.14     13.82 o
   2  11  17      878.15      903.13     33.23 o
   3  11  17       47.67       25.89     16.98 o
  -4  12  17      178.30      167.03     63.45 o
  -3  12  17       56.45       50.25     19.86 o
  -2  12  17      446.17      442.50     28.84 o
  -1  12  17       74.33       59.64     18.27 o
   0  12  17      539.53      568.07     23.30 o
   1  12  17       94.35       84.91     14.20 o
   2  12  17      477.47      449.11     27.19 o
   3  12  17       43.97       46.46     19.06 o
  -3  13  17      643.66      641.62     46.21 o
  -2  13  17       59.12       45.74     19.12 o
  -1  13  17      642.09      682.61     39.76 o
   0  13  17      171.98      158.83     16.88 o
   1  13  17      688.29      723.19     25.53 o
   2  13  17       70.86       48.34     17.23 o
   3  13  17      566.56      588.65     38.39 o
  -3  14  17       85.06       76.87     20.41 o
  -2  14  17        4.94       -9.76     18.37 o
  -1  14  17        3.49        3.98     18.37 o
   0  14  17        1.58        3.93     17.37 o
   1  14  17        0.97      -18.20     14.73 o
   2  14  17        1.19      -10.11     14.58 o
   3  14  17       67.21       61.44     21.02 o
  -3  15  17      110.01      101.06     25.05 o
  -2  15  17      239.62      216.88     24.18 o
  -1  15  17      675.70      690.58     29.75 o
   0  15  17      857.49      942.80     35.99 o
   1  15  17      607.20      651.25     33.64 o
   2  15  17      234.19      190.82     18.67 o
   3  15  17      108.78       96.92     27.58 o
  -2  16  17       93.45       91.36     20.88 o
  -1  16  17     1087.51     1209.80     37.66 o
   0  16  17        7.89       11.26     15.95 o
   1  16  17     1113.73     1128.89     36.16 o
   2  16  17       98.26       94.53     16.45 o
  -2  17  17      255.52      309.26     63.45 o
  -1  17  17      107.39      106.85     18.30 o
   0  17  17      338.26      317.81     19.49 o
   1  17  17      107.49       89.24     17.65 o
   2  17  17      268.77      263.98     25.56 o
  -1  18  17       34.94       20.31     24.03 o
   0  18  17        1.45        3.05     16.01 o
   1  18  17       36.80       29.38     18.61 o
   0  19  17        6.38      -20.82     22.48 o
   0   0  18      563.84      583.03     27.29 o
   1   0  18      101.21       90.19     11.75 o
   2   0  18     1148.93     1121.81     34.40 o
   3   0  18     1089.39     1118.31     39.84 o
   4   0  18        7.37       18.03     21.76 o
   5   0  18      393.31      611.05     71.98 o
  -5   1  18      124.20      174.36     42.66 o
  -4   1  18      142.22      113.52     42.41 o
  -3   1  18     1439.52     1435.84     47.65 o
  -2   1  18      149.57      115.27     15.31 o
  -1   1  18      962.25      900.70     24.31 o
   0   1  18      390.65      439.11     16.60 o
   1   1  18      996.24      966.69     24.77 o
   2   1  18       95.02       65.64     13.07 o
   3   1  18     1478.05     1416.75     45.17 o
   4   1  18      151.61       94.08     30.56 o
   5   1  18      131.64      224.48     48.52 o
  -5   2  18       94.00      244.74     45.86 o
  -4   2  18       69.62       73.60     22.71 o
  -3   2  18      347.44      319.50     28.82 o
  -2   2  18       82.20       64.00     14.99 o
  -1   2  18       72.19       65.42     11.76 o
   0   2  18       46.66       37.67     10.47 o
   1   2  18       67.81       57.26     11.41 o
   2   2  18      112.02       92.24     13.29 o
   3   2  18      349.21      290.06     25.72 o
   4   2  18       57.47       48.23     23.48 o
   5   2  18      107.67      172.22     43.72 o
  -5   3  18        1.91       -3.73     25.06 o
  -4   3  18      351.77      395.73     66.96 o
  -3   3  18      207.21      183.11     20.89 o
  -2   3  18     1020.51     1064.08     33.50 o
  -1   3  18       65.58       76.15     12.51 o
   0   3  18     6616.00     6458.39     88.96 o
   1   3  18       78.85       75.01     11.47 o
   2   3  18     1044.67     1097.13     32.06 o
   3   3  18      203.15      156.54     22.44 o
   4   3  18      320.41      269.05     82.70 o
   5   3  18        2.96       11.20     30.93 o
  -4   4  18       63.76      112.69     26.22 o
  -3   4  18      261.02      224.60     27.44 o
  -2   4  18      438.02      425.46     24.29 o
  -1   4  18      119.63      107.89     14.35 o
   0   4  18       11.09       29.92     10.88 o
   1   4  18      125.05      113.39     12.59 o
   2   4  18      460.04      458.09     21.84 o
   3   4  18      283.09      258.40     23.13 o
   4   4  18       63.11       70.07     28.61 o
  -4   5  18       43.84       50.81     25.02 o
  -3   5  18     1012.57     1090.27     44.77 o
  -2   5  18       73.58       78.90     15.12 o
  -1   5  18     1515.30     1513.06     37.42 o
   0   5  18      535.49      531.74     19.79 o
   1   5  18     1304.44     1297.28     29.33 o
   2   5  18       89.30       87.57     14.64 o
   3   5  18     1018.43     1132.24     43.68 o
   4   5  18       49.93       51.13     21.91 o
  -4   6  18      152.78      148.24     27.79 o
  -3   6  18      720.03      833.71     41.48 o
  -2   6  18      684.28      725.41     37.98 o
  -1   6  18        9.57        4.82     12.80 o
   0   6  18      286.77      275.22     15.68 o
   1   6  18        9.66        2.74     10.80 o
   2   6  18      687.51      715.53     26.17 o
   3   6  18      689.29      709.72     63.81 o
   4   6  18      150.89      120.99     35.50 o
  -4   7  18      210.32      267.67     37.43 o
  -3   7  18      303.02      256.18     33.87 o
  -2   7  18      382.83      369.81     28.16 o
  -1   7  18     3858.72     3904.75     76.23 o
   0   7  18      548.67      541.29     23.14 o
   1   7  18     3782.07     3773.39     62.46 o
   2   7  18      437.29      439.05     24.35 o
   3   7  18      271.55      230.09     25.71 o
   4   7  18      239.87      290.76     40.12 o
  -4   8  18      133.60      183.88     28.58 o
  -3   8  18       95.59      101.09     22.21 o
  -2   8  18      433.18      454.11     24.91 o
  -1   8  18      223.47      244.94     21.94 o
   0   8  18      484.75      489.11     20.82 o
   1   8  18      207.43      192.08     15.88 o
   2   8  18      449.72      425.49     23.94 o
   3   8  18       99.77      103.35     20.44 o
   4   8  18      159.18      111.83     48.16 o
  -4   9  18      113.69      132.93     31.63 o
  -3   9  18      295.45      291.26     35.07 o
  -2   9  18     1557.14     1612.50     45.28 o
  -1   9  18     1015.26     1126.90     36.65 o
   0   9  18     1390.66     1495.24     36.57 o
   1   9  18      983.68     1067.14     30.69 o
   2   9  18     1617.83     1586.06     41.54 o
   3   9  18      306.23      292.77     43.17 o
   4   9  18      131.73       56.18     48.25 o
  -4  10  18      103.96      150.52     23.79 o
  -3  10  18      243.02      251.40     32.05 o
  -2  10  18      110.66      110.42     19.15 o
  -1  10  18      207.99      199.31     20.73 o
   0  10  18      130.62      113.32     15.52 o
   1  10  18      202.90      216.01     16.54 o
   2  10  18      129.14      134.49     16.18 o
   3  10  18      280.46      256.30     22.50 o
  -4  11  18       41.44       64.48     26.68 o
  -3  11  18      333.72      339.22     27.46 o
  -2  11  18      345.45      366.03     27.87 o
  -1  11  18       70.82       79.59     18.24 o
   0  11  18      364.36      349.20     19.08 o
   1  11  18       68.91       78.35     14.09 o
   2  11  18      358.21      328.34     24.14 o
   3  11  18      285.13      281.62     29.87 o
  -3  12  18       76.06       53.05     18.85 o
  -2  12  18      117.37      126.06     21.55 o
  -1  12  18      186.30      191.75     20.56 o
   0  12  18      195.51      177.08     17.25 o
   1  12  18      188.31      174.87     15.20 o
   2  12  18      119.97      103.75     18.58 o
   3  12  18       60.52       36.52     20.14 o
  -3  13  18        9.94       15.64     17.44 o
  -2  13  18     1265.78     1337.73     71.47 o
  -1  13  18      512.89      491.26     28.95 o
   0  13  18     1411.33     1547.67     40.27 o
   1  13  18      501.91      496.82     24.34 o
   2  13  18     1324.41     1320.27     40.97 o
   3  13  18       12.07       -1.25     16.52 o
  -3  14  18      125.97      100.86     21.76 o
  -2  14  18       18.79       31.63     19.90 o
  -1  14  18      214.80      192.37     21.98 o
   0  14  18        7.81        8.14     17.35 o
   1  14  18      213.72      217.14     19.96 o
   2  14  18       22.29        7.21     13.96 o
   3  14  18      129.00      108.05     29.76 o
  -3  15  18      167.64       84.25     60.79 o
  -2  15  18       79.84       74.19     19.64 o
  -1  15  18      655.30      718.49     34.05 o
   0  15  18      502.67      523.50     27.47 o
   1  15  18      654.87      665.93     32.17 o
   2  15  18       89.27       87.51     17.19 o
  -2  16  18       36.21       46.35     29.80 o
  -1  16  18      217.20      204.70     17.92 o
   0  16  18       26.11       22.67     14.65 o
   1  16  18      232.47      217.56     19.71 o
   2  16  18       30.74       21.81     14.95 o
  -1  17  18      220.18      243.59     29.29 o
   0  17  18        0.54       -8.38     15.18 o
   1  17  18      224.44      225.10     21.40 o
   2  17  18       41.71       42.66     57.05 o
  -1  18  18       90.41       62.92     41.06 o
   0  18  18       11.87       -5.31     21.80 o
   1  18  18       88.93       69.19     36.49 o
   1   0  19      321.65      293.17     15.79 o
   2   0  19     1490.15     1546.51     41.69 o
   3   0  19      856.76      886.14     48.72 o
   4   0  19      641.95      431.89     79.98 o
  -4   1  19      148.18      101.87     41.91 o
  -3   1  19      235.10      230.11     24.99 o
  -2   1  19      887.11      926.22     33.48 o
  -1   1  19      621.94      604.87     21.28 o
   0   1  19     1297.09     1270.92     26.32 o
   1   1  19      660.25      655.22     26.82 o
   2   1  19      912.53      980.39     35.68 o
   3   1  19      251.88      216.23     24.66 o
   4   1  19      127.56      105.12     33.11 o
  -4   2  19       96.42       70.61     28.07 o
  -3   2  19      114.82       98.94     18.44 o
  -2   2  19        7.43        5.33     14.78 o
  -1   2  19       47.16       39.61     11.92 o
   0   2  19      460.69      430.67     18.06 o
   1   2  19       38.32       34.24     11.44 o
   2   2  19       14.16        6.05     12.45 o
   3   2  19       80.81       54.29     17.75 o
   4   2  19       83.51       76.54     29.61 o
  -4   3  19       70.43       38.16     20.69 o
  -3   3  19      785.15      828.39     69.99 o
  -2   3  19      225.10      183.53     17.21 o
  -1   3  19     1864.20     1819.33     39.42 o
   0   3  19        3.02       -4.14     10.10 o
   1   3  19     1802.24     1814.90     34.37 o
   2   3  19      201.20      167.89     16.08 o
   3   3  19      862.73      924.86     56.22 o
   4   3  19       78.33       52.53     22.01 o
  -4   4  19       15.83       34.70     21.51 o
  -3   4  19      342.50      280.69     30.20 o
  -2   4  19      409.47      379.18     23.90 o
  -1   4  19       24.07       31.64     13.12 o
   0   4  19       11.83       14.71     10.85 o
   1   4  19       18.31       12.55     10.93 o
   2   4  19      385.67      361.61     20.64 o
   3   4  19      346.82      363.13     31.76 o
   4   4  19       22.35       17.65     21.93 o
  -4   5  19      653.88      683.02    101.80 o
  -3   5  19      195.17      159.33     20.32 o
  -2   5  19     1101.42     1179.73     37.27 o
  -1   5  19      266.99      256.70     18.90 o
   0   5  19     1732.38     1736.69     36.23 o
   1   5  19      249.66      247.94     15.99 o
   2   5  19     1204.22     1220.91     33.98 o
   3   5  19      212.91      202.72     20.35 o
   4   5  19      607.25      738.79     94.81 o
  -4   6  19      156.06      167.48     44.30 o
  -3   6  19      226.65      182.95     22.88 o
  -2   6  19      226.86      227.94     19.12 o
  -1   6  19      857.93      851.36     32.23 o
   0   6  19     1005.50     1039.29     33.87 o
   1   6  19      891.95      908.00     25.75 o
   2   6  19      240.43      238.77     18.53 o
   3   6  19      223.89      233.68     27.43 o
   4   6  19      150.42      135.96     42.87 o
  -4   7  19      139.33      130.28     25.60 o
  -3   7  19      842.62     1006.59     48.26 o
  -2   7  19      168.97      158.72     16.57 o
  -1   7  19      657.14      643.47     31.35 o
   0   7  19     1183.27     1223.37     35.27 o
   1   7  19      658.65      649.44     24.79 o
   2   7  19      179.01      186.42     17.14 o
   3   7  19      832.72      785.38     49.93 o
   4   7  19      145.05      111.17     41.78 o
  -4   8  19       62.21       51.73     21.28 o
  -3   8  19      422.51      372.66     41.26 o
  -2   8  19      260.35      239.59     22.44 o
  -1   8  19      138.26      125.93     19.68 o
   0   8  19      299.43      296.91     18.74 o
   1   8  19      152.21      141.31     14.89 o
   2   8  19      254.25      230.89     18.10 o
   3   8  19      372.00      339.28     32.60 o
   4   8  19       72.10       65.32     28.53 o
  -4   9  19       50.69       45.94     28.08 o
  -3   9  19      690.19      855.70     43.03 o
  -2   9  19       61.36       50.10     17.72 o
  -1   9  19      393.57      425.12     24.30 o
   0   9  19      365.14      366.33     20.20 o
   1   9  19      365.01      364.18     19.03 o
   2   9  19       39.46       33.31     14.28 o
   3   9  19      627.03      644.54     49.17 o
  -4  10  19      107.15      148.50     72.25 o
  -3  10  19       43.50       32.55     18.36 o
  -2  10  19      200.47      176.57     24.18 o
  -1  10  19      388.61      352.25     23.30 o
   0  10  19       23.51       35.16     14.25 o
   1  10  19      407.58      399.16     18.92 o
   2  10  19      215.51      212.39     23.03 o
   3  10  19       52.18       36.94     18.52 o
  -3  11  19      200.39      154.20     20.56 o
  -2  11  19      832.33      965.99     54.10 o
  -1  11  19      121.77      121.76     19.82 o
   0  11  19      760.48      858.74     33.43 o
   1  11  19      126.00      104.11     14.45 o
   2  11  19      839.33      878.87     34.78 o
   3  11  19      209.06      156.00     23.83 o
  -3  12  19       85.10      102.58     20.28 o
  -2  12  19       70.69       54.23     21.09 o
  -1  12  19        4.74        8.37     16.76 o
   0  12  19       89.46       89.78     18.91 o
   1  12  19        6.11      -15.37     13.93 o
   2  12  19       65.14       70.48     16.68 o
   3  12  19       66.38       57.30     19.42 o
  -3  13  19      274.95      350.96     29.63 o
  -2  13  19       34.75       27.11     19.56 o
  -1  13  19     1214.78     1365.11     41.36 o
   0  13  19        0.65        2.15     16.95 o
   1  13  19     1148.59     1184.78     35.39 o
   2  13  19       40.65       32.69     14.85 o
   3  13  19      252.88      254.30     38.02 o
  -3  14  19       74.84       25.06     58.12 o
  -2  14  19       84.29       79.07     20.14 o
  -1  14  19       40.68       36.43     16.15 o
   0  14  19      114.66      139.16     20.47 o
   1  14  19       37.71       31.04     16.14 o
   2  14  19       92.62       52.55     16.53 o
  -2  15  19      195.72      159.79     28.87 o
  -1  15  19      189.56      164.04     17.31 o
   0  15  19      335.96      340.20     22.98 o
   1  15  19      203.93      189.98     19.44 o
   2  15  19      179.43      208.19     18.95 o
  -1  16  19       58.02       43.44     16.63 o
   0  16  19        0.07       -4.22     14.38 o
   1  16  19       61.07       59.48     18.14 o
   2  16  19      114.14       90.00     26.92 o
  -1  17  19      128.24       90.64     57.59 o
   0  17  19      380.56      354.21     26.07 o
   1  17  19      124.21      112.66     24.24 o
   0   0  20      646.66      606.62     36.58 o
   1   0  20      368.35      351.46     19.06 o
   2   0  20      428.98      436.07     34.12 o
   3   0  20       32.08        9.60     17.59 o
   4   0  20      100.47       99.48     32.81 o
  -4   1  20      222.76      198.24     86.31 o
  -3   1  20      451.18      584.31     40.76 o
  -2   1  20      702.94      773.64     42.50 o
  -1   1  20      632.53      624.71     25.32 o
   0   1  20       86.77       65.40     11.66 o
   1   1  20      564.77      550.13     21.54 o
   2   1  20      709.14      807.28     38.36 o
   3   1  20      391.41      480.67     42.32 o
   4   1  20      212.35      137.52     47.66 o
  -4   2  20      378.02      239.13     83.27 o
  -3   2  20      260.70      241.92     30.98 o
  -2   2  20        9.05        9.27     15.08 o
  -1   2  20      760.72      741.13     35.58 o
   0   2  20     1005.84      998.65     24.44 o
   1   2  20      703.56      725.70     30.85 o
   2   2  20        4.38      -13.97     13.81 o
   3   2  20      270.31      250.96     29.76 o
   4   2  20      362.73      256.42    116.11 o
  -4   3  20      113.86       94.68     34.15 o
  -3   3  20      871.63      962.26     49.60 o
  -2   3  20     1065.99     1131.43     38.06 o
  -1   3  20      221.87      199.10     18.20 o
   0   3  20      313.36      295.74     15.58 o
   1   3  20      225.01      206.68     15.20 o
   2   3  20     1147.15     1176.14     40.49 o
   3   3  20      861.70      951.54     76.38 o
   4   3  20      127.34      104.71     56.87 o
  -4   4  20      307.26      337.18     51.57 o
  -3   4  20      205.30      186.45     22.86 o
  -2   4  20      149.62      131.57     16.98 o
  -1   4  20      554.97      507.13     28.51 o
   0   4  20       92.18       74.18     14.54 o
   1   4  20      499.77      478.67     20.12 o
   2   4  20      183.90      178.70     16.20 o
   3   4  20      257.81      232.44     24.92 o
   4   4  20      283.48      329.33     39.91 o
  -4   5  20      128.08      154.68     40.46 o
  -3   5  20      127.74      143.60     20.28 o
  -2   5  20      289.96      269.20     22.80 o
  -1   5  20      441.22      403.65     22.92 o
   0   5  20     1236.07     1270.72     34.26 o
   1   5  20      417.04      421.45     20.22 o
   2   5  20      264.74      224.21     17.64 o
   3   5  20      155.27      146.38     20.33 o
   4   5  20      107.97       84.66     27.42 o
  -4   6  20       85.55       92.29     35.43 o
  -3   6  20       61.34       49.72     18.06 o
  -2   6  20      373.92      361.51     28.32 o
  -1   6  20      140.01      131.25     19.80 o
   0   6  20     2103.24     2294.56     48.41 o
   1   6  20      160.40      145.74     14.66 o
   2   6  20      398.01      380.60     23.27 o
   3   6  20       59.86       46.45     21.68 o
   4   6  20       63.18       48.23     28.94 o
  -4   7  20      264.62      322.08     52.29 o
  -3   7  20      230.17      223.95     29.77 o
  -2   7  20      298.67      347.51     37.75 o
  -1   7  20      244.07      242.44     22.01 o
   0   7  20     1700.39     1904.03     42.81 o
   1   7  20      286.13      299.79     17.08 o
   2   7  20      275.99      252.37     19.35 o
   3   7  20      232.26      222.56     33.78 o
   4   7  20      248.49      300.73     57.59 o
  -4   8  20       40.67       81.20     30.39 o
  -3   8  20      271.59      237.70     32.36 o
  -2   8  20       33.97       35.04     16.80 o
  -1   8  20      325.65      319.32     23.20 o
   0   8  20       54.01       47.77     14.49 o
   1   8  20      260.17      223.61     16.06 o
   2   8  20       25.36       37.77     15.19 o
   3   8  20      242.03      218.13     23.50 o
  -4   9  20       80.97       99.18     32.53 o
  -3   9  20      187.56      169.20     23.98 o
  -2   9  20      295.49      300.04     32.79 o
  -1   9  20      866.11      951.18     47.32 o
   0   9  20      898.95     1001.77     30.47 o
   1   9  20      832.22      896.94     30.69 o
   2   9  20      336.76      352.60     26.31 o
   3   9  20      224.06      160.54     21.44 o
  -3  10  20      369.81      348.69     43.82 o
  -2  10  20      237.49      216.34     34.07 o
  -1  10  20      469.55      445.89     25.21 o
   0  10  20      192.78      174.84     17.88 o
   1  10  20      500.84      501.14     27.97 o
   2  10  20      268.25      223.66     19.33 o
   3  10  20      358.07      256.64     43.64 o
  -3  11  20       94.22       73.20     19.50 o
  -2  11  20        7.33        7.24     21.56 o
  -1  11  20      637.97      623.58     46.67 o
   0  11  20       20.74        9.07     16.87 o
   1  11  20      655.16      700.74     33.79 o
   2  11  20       11.99       -2.46     14.56 o
   3  11  20      120.73       87.93     23.26 o
  -3  12  20       43.79       44.84     20.97 o
  -2  12  20      539.40      431.01     52.12 o
  -1  12  20      199.67      192.38     20.53 o
   0  12  20       92.18       79.54     18.18 o
   1  12  20      204.98      214.50     20.01 o
   2  12  20      524.03      467.69     38.29 o
   3  12  20       42.67       35.23     19.22 o
  -3  13  20      136.14       87.06     38.91 o
  -2  13  20      232.92      238.26     24.08 o
  -1  13  20       55.93       47.75     16.70 o
   0  13  20      244.96      274.75     26.24 o
   1  13  20       52.47       57.62     16.38 o
   2  13  20      214.94      215.39     19.09 o
  -2  14  20        7.07       -2.56     16.67 o
  -1  14  20       61.31       61.62     15.14 o
   0  14  20       50.88       46.08     17.72 o
   1  14  20       54.55       36.37     16.06 o
   2  14  20        8.57        2.71     14.24 o
  -1  15  20      222.91      203.11     19.99 o
   0  15  20       44.90       33.23     15.70 o
   1  15  20      207.21      179.28     19.13 o
   2  15  20      182.78      162.88     20.83 o
  -1  16  20        0.98        5.25     23.03 o
   0  16  20      336.71      312.81     25.30 o
   1  16  20        0.38      -17.33     19.92 o
   0  17  20        5.31      -34.66     43.19 o
   1   0  21     1102.37     1097.17     32.67 o
   2   0  21        0.94      -13.98     14.91 o
   3   0  21      174.86      187.71     24.14 o
   4   0  21       59.36       28.85     23.08 o
  -4   1  21      111.95      104.70     39.71 o
  -3   1  21      122.47      103.77     20.36 o
  -2   1  21      158.35      139.84     18.81 o
  -1   1  21      118.09      108.86     14.81 o
   0   1  21        8.84        8.52     11.83 o
   1   1  21      107.82       98.65     14.71 o
   2   1  21      163.90      147.63     17.16 o
   3   1  21       93.04       60.46     19.39 o
   4   1  21      122.48      124.42     26.57 o
  -4   2  21      391.75      437.20     66.11 o
  -3   2  21      121.73      100.38     19.88 o
  -2   2  21      903.20     1006.29     36.77 o
  -1   2  21      280.18      259.97     17.95 o
   0   2  21      134.95      132.79     14.22 o
   1   2  21      236.05      204.50     16.24 o
   2   2  21      899.56      938.73     37.27 o
   3   2  21      116.59       86.24     19.81 o
   4   2  21      445.45      500.68     70.92 o
  -4   3  21      272.75      305.06     56.16 o
  -3   3  21      228.08      217.37     31.89 o
  -2   3  21      584.84      594.63     54.95 o
  -1   3  21      280.36      279.46     19.36 o
   0   3  21      148.38      124.66     14.63 o
   1   3  21      313.80      329.24     18.16 o
   2   3  21      621.91      613.49     33.67 o
   3   3  21      201.26      189.76     21.04 o
   4   3  21      254.39      327.81     46.38 o
  -4   4  21      610.14      825.02     69.85 o
  -3   4  21      184.53      186.12     30.72 o
  -2   4  21     1055.13     1110.59     38.08 o
  -1   4  21     1249.10     1315.26     37.88 o
   0   4  21      773.04      786.28     34.40 o
   1   4  21     1204.49     1250.59     30.05 o
   2   4  21     1035.54     1046.28     34.20 o
   3   4  21      186.46      153.01     19.61 o
   4   4  21      596.01      676.10    100.78 o
  -4   5  21        5.76       79.24     78.11 o
  -3   5  21       48.79       50.48     17.18 o
  -2   5  21      435.79      501.00     52.44 o
  -1   5  21       11.62       10.79     15.07 o
   0   5  21      104.17      126.11     15.83 o
   1   5  21        7.20        2.75     11.81 o
   2   5  21      418.46      453.58     30.75 o
   3   5  21       48.41       33.20     18.48 o
   4   5  21       10.22       16.53     38.39 o
  -4   6  21       98.68      120.52     46.66 o
  -3   6  21      204.71      155.70     25.49 o
  -2   6  21       39.71       43.55     16.98 o
  -1   6  21      169.24      172.44     20.06 o
   0   6  21      805.72      868.19     37.38 o
   1   6  21      140.32      153.70     14.67 o
   2   6  21       36.84       52.02     15.51 o
   3   6  21      246.27      204.38     42.84 o
  -4   7  21       11.41       11.20     26.66 o
  -3   7  21       51.09       41.53     16.91 o
  -2   7  21       14.67       -6.32     16.44 o
  -1   7  21      102.41       77.59     18.23 o
   0   7  21      166.34      157.52     16.41 o
   1   7  21      123.29      116.63     14.30 o
   2   7  21       21.63       11.78     15.41 o
   3   7  21       49.14       54.64     19.31 o
  -3   8  21      123.31      115.17     20.13 o
  -2   8  21      563.13      631.58     49.02 o
  -1   8  21      103.29       88.23     18.12 o
   0   8  21      495.20      438.53     25.36 o
   1   8  21       97.40      117.33     14.18 o
   2   8  21      601.35      585.91     31.41 o
   3   8  21      122.97      110.49     19.75 o
  -3   9  21      140.90      137.01     20.19 o
  -2   9  21      173.53      157.82     22.67 o
  -1   9  21       38.47       52.12     18.09 o
   0   9  21       11.41        6.93     15.29 o
   1   9  21       28.83       37.63     15.52 o
   2   9  21      154.83      132.55     17.86 o
   3   9  21      144.89      104.34     18.66 o
  -3  10  21      393.41      405.68     33.92 o
  -2  10  21       44.55       45.97     19.61 o
  -1  10  21     1522.96     1735.83     50.11 o
   0  10  21      811.94      807.98     56.59 o
   1  10  21     1471.60     1600.62     52.09 o
   2  10  21       56.07       51.27     15.29 o
   3  10  21      388.61      377.48     30.99 o
  -3  11  21       97.34      102.14     28.11 o
  -2  11  21      157.76      140.70     23.13 o
  -1  11  21       72.63       53.49     16.79 o
   0  11  21      324.19      335.03     22.21 o
   1  11  21       85.07       83.97     15.78 o
   2  11  21      138.62      133.68     19.28 o
   3  11  21       95.97       87.92     22.28 o
  -3  12  21        1.64       24.88     35.67 o
  -2  12  21      157.71      142.87     20.48 o
  -1  12  21      360.79      344.30     27.26 o
   0  12  21      164.16      161.95     19.96 o
   1  12  21      384.83      432.83     23.00 o
   2  12  21      152.17      175.58     18.13 o
  -2  13  21      113.20       99.26     20.68 o
  -1  13  21       42.47       71.37     14.80 o
   0  13  21       50.10       28.34     16.46 o
   1  13  21       44.94       24.01     16.61 o
   2  13  21      110.66      107.23     17.76 o
  -1  14  21       89.97       70.98     16.90 o
   0  14  21      237.98      248.04     22.74 o
   1  14  21      102.55       69.19     16.51 o
   2  14  21      346.23      379.81     38.46 o
  -1  15  21        3.81       12.97     23.32 o
   0  15  21      108.23      104.42     22.05 o
   1  15  21        4.60      -11.93     18.36 o
   0  16  21       33.68       18.42     32.63 o
   0   0  22     1542.68     1674.87     52.56 o
   1   0  22       35.29       -6.90     12.74 o
   2   0  22     1362.54     1401.75     42.16 o
   3   0  22      323.63      294.73     33.84 o
   4   0  22      178.47      190.89     51.19 o
  -4   1  22      256.10      221.49     79.98 o
  -3   1  22       61.59       42.62     17.20 o
  -2   1  22       86.21       63.94     17.17 o
  -1   1  22      227.38      195.58     19.46 o
   0   1  22        3.00       -6.62     12.46 o
   1   1  22      224.11      216.47     16.39 o
   2   1  22      104.83       97.69     17.43 o
   3   1  22       48.76       33.30     17.39 o
   4   1  22      254.97      324.19     55.45 o
  -4   2  22       31.52       56.95     28.24 o
  -3   2  22      282.24      295.10     38.80 o
  -2   2  22       64.25       75.50     17.90 o
  -1   2  22      832.30      901.37     39.05 o
   0   2  22      121.84       99.19     14.65 o
   1   2  22      876.43     1117.64     42.45 o
   2   2  22       47.97       37.24     16.31 o
   3   2  22      268.69      268.20     39.58 o
   4   2  22       37.23       52.79     37.32 o
  -4   3  22      105.75       91.91     44.79 o
  -3   3  22      102.28       83.29     17.19 o
  -2   3  22      212.07      166.46     19.81 o
  -1   3  22       42.50       23.84     14.60 o
   0   3  22       13.15        8.97     13.51 o
   1   3  22       36.14       34.40     13.26 o
   2   3  22      216.80      191.38     18.68 o
   3   3  22      132.33       95.80     19.89 o
   4   3  22      105.90      106.64     39.99 o
  -4   4  22       31.80       11.73     29.86 o
  -3   4  22       94.01       83.05     17.00 o
  -2   4  22      417.20      432.09     28.53 o
  -1   4  22      408.86      413.56     31.31 o
   0   4  22       24.41       13.10     13.16 o
   1   4  22      414.74      424.29     23.78 o
   2   4  22      387.42      441.92     30.98 o
   3   4  22       87.09       60.10     19.99 o
  -3   5  22       90.75       50.84     17.38 o
  -2   5  22      423.89      408.72     39.71 o
  -1   5  22      251.90      224.42     19.14 o
   0   5  22        1.24       -8.19     13.01 o
   1   5  22      256.55      253.72     22.21 o
   2   5  22      399.73      394.50     29.61 o
   3   5  22       97.38       62.17     19.00 o
  -3   6  22        3.53       -0.75     16.01 o
  -2   6  22      914.28     1043.80     43.58 o
  -1   6  22      156.92      153.97     18.06 o
   0   6  22     2309.16     2529.41     65.13 o
   1   6  22      136.80      127.89     15.59 o
   2   6  22      878.47      899.61     32.41 o
   3   6  22        1.18      -14.73     16.00 o
  -3   7  22      139.08      123.38     26.11 o
  -2   7  22       74.28       63.24     19.53 o
  -1   7  22       74.23       48.22     18.05 o
   0   7  22        2.36        3.50     14.47 o
   1   7  22       77.41       63.05     14.98 o
   2   7  22       68.71       46.19     15.15 o
   3   7  22      156.16      110.78     18.88 o
  -3   8  22      522.89      668.35     46.68 o
  -2   8  22       63.34       68.30     19.07 o
  -1   8  22      621.21      598.00     41.06 o
   0   8  22      211.33      159.74     18.34 o
   1   8  22      626.83      729.55     54.39 o
   2   8  22       60.94       61.28     14.68 o
   3   8  22      548.16      626.65     57.89 o
  -3   9  22      126.02      180.33     27.77 o
  -2   9  22       22.99       43.01     23.20 o
  -1   9  22        8.57       10.05     15.83 o
   0   9  22        0.08      -16.54     16.12 o
   1   9  22        7.16       16.15     15.31 o
   2   9  22       25.58       28.92     13.96 o
   3   9  22      135.90      128.64     25.91 o
  -3  10  22       82.69       64.92     39.07 o
  -2  10  22       97.51       78.52     20.37 o
  -1  10  22       27.65       22.62     15.87 o
   0  10  22      132.29      138.13     18.59 o
   1  10  22       38.85       31.41     14.81 o
   2  10  22       74.18       71.54     14.64 o
   3  10  22       82.48       77.85     38.92 o
  -2  11  22       13.21        8.37     16.75 o
  -1  11  22       72.94       51.81     16.28 o
   0  11  22       21.26       18.69     15.75 o
   1  11  22       71.99       52.13     16.71 o
   2  11  22       12.09        4.55     13.09 o
  -2  12  22      146.19      102.98     23.07 o
  -1  12  22      159.64      132.68     16.66 o
   0  12  22      596.07      620.58     48.78 o
   1  12  22      173.28      196.18     20.36 o
   2  12  22      135.85      174.29     20.81 o
  -1  13  22      197.55      154.69     18.69 o
   0  13  22        0.00       -5.66     15.02 o
   1  13  22      202.52      187.95     22.82 o
   2  13  22       68.70       40.76     18.30 o
  -1  14  22      248.93      283.23     31.78 o
   0  14  22      193.11      176.14     21.44 o
   1  14  22      291.46      301.82     24.55 o
   0  15  22        3.99      -11.25     31.35 o
   1   0  23      178.65      196.04     16.17 o
   2   0  23      286.53      235.18     28.89 o
   3   0  23       15.04       11.67     16.57 o
  -3   1  23       99.00      106.51     21.97 o
  -2   1  23      248.05      231.95     26.99 o
  -1   1  23       20.96       17.00     14.58 o
   0   1  23      472.68      463.97     26.05 o
   1   1  23       26.85       23.69     12.93 o
   2   1  23      249.56      204.99     26.45 o
   3   1  23      119.23       82.22     22.87 o
  -3   2  23      252.52      173.25     33.85 o
  -2   2  23      556.04      595.63     36.22 o
  -1   2  23      444.37      396.54     30.39 o
   0   2  23     1104.36     1283.31     33.13 o
   1   2  23      457.27      474.44     33.44 o
   2   2  23      566.96      639.59     43.10 o
   3   2  23      238.62      162.27     27.81 o
  -3   3  23       13.75        6.54     16.54 o
  -2   3  23      170.42      137.41     18.74 o
  -1   3  23      164.18      135.73     17.51 o
   0   3  23        5.98       10.86     14.08 o
   1   3  23      152.75      117.69     15.40 o
   2   3  23      144.69      109.29     18.22 o
   3   3  23       19.35       -7.32     17.77 o
  -3   4  23      204.61      177.84     29.75 o
  -2   4  23      138.96      153.92     20.78 o
  -1   4  23      482.37      449.94     27.29 o
   0   4  23       18.09       18.87     13.57 o
   1   4  23      479.04      508.74     38.39 o
   2   4  23      132.85      109.43     18.04 o
   3   4  23      247.66      165.76     39.12 o
  -3   5  23      200.44      204.54     24.44 o
  -2   5  23      360.61      316.42     32.73 o
  -1   5  23      106.43      105.64     18.19 o
   0   5  23      383.75      385.79     21.62 o
   1   5  23      100.35      100.00     17.74 o
   2   5  23      358.87      340.67     28.72 o
   3   5  23      190.62      166.37     40.93 o
  -3   6  23      184.65      178.88     27.09 o
  -2   6  23      357.59      393.26     42.96 o
  -1   6  23      315.15      333.57     27.50 o
   0   6  23      264.96      278.09     21.08 o
   1   6  23      395.25      418.83     27.52 o
   2   6  23      361.63      337.56     27.81 o
   3   6  23      174.64      148.30     30.69 o
  -3   7  23       39.66       39.64     21.74 o
  -2   7  23       51.27       41.54     18.48 o
  -1   7  23       72.95       34.24     15.98 o
   0   7  23       66.81       55.92     17.61 o
   1   7  23       61.51       53.35     17.22 o
   2   7  23       58.77       23.57     13.96 o
   3   7  23       35.87       12.97     17.27 o
  -3   8  23       78.86       72.94     25.12 o
  -2   8  23      884.05      968.59     51.79 o
  -1   8  23      118.49       95.35     17.35 o
   0   8  23      341.72      336.49     29.26 o
   1   8  23      114.38      111.42     17.19 o
   2   8  23      849.59     1037.68     42.42 o
   3   8  23       80.20       80.75     29.86 o
  -3   9  23      110.84       88.61     37.40 o
  -2   9  23       62.71       50.73     18.94 o
  -1   9  23      136.57      136.14     17.47 o
   0   9  23      111.74      116.00     18.56 o
   1   9  23      123.83      134.79     17.18 o
   2   9  23       67.90       70.35     14.84 o
  -2  10  23       38.36       34.27     19.92 o
  -1  10  23      547.89      540.09     46.70 o
   0  10  23       87.05       76.47     16.82 o
   1  10  23      536.70      551.12     47.16 o
   2  10  23       38.10       65.50     15.89 o
  -2  11  23       51.80       37.08     26.44 o
  -1  11  23       67.76       55.57     15.04 o
   0  11  23        0.75        0.79     16.34 o
   1  11  23       62.18       55.07     16.65 o
   2  11  23       61.57       50.64     17.29 o
  -1  12  23      453.01      599.54     41.69 o
   0  12  23       30.35       35.04     15.69 o
   1  12  23      496.66      553.31     32.89 o
   2  12  23      248.30      299.14     48.18 o
  -1  13  23      119.09      129.33     26.99 o
   0  13  23       17.48       18.16     15.16 o
   1  13  23      125.78      124.90     17.93 o
   0  14  23      504.92      707.03     97.04 o
   0   0  24      109.86      117.96     22.17 o
   1   0  24        0.27      -28.34     14.17 o
   2   0  24      552.04      679.59     49.80 o
   3   0  24       59.81       34.17     16.74 o
  -3   1  24      152.20      111.99     32.00 o
  -2   1  24      217.74      193.81     27.30 o
  -1   1  24      299.74      277.47     26.72 o
   0   1  24      244.88      227.30     17.05 o
   1   1  24      360.74      341.04     32.12 o
   2   1  24      216.19      145.13     18.68 o
   3   1  24      139.47      100.31     20.16 o
  -3   2  24       49.21       43.33     18.93 o
  -2   2  24      238.08      252.24     28.00 o
  -1   2  24      287.03      316.02     27.35 o
   0   2  24      116.31      109.15     15.93 o
   1   2  24      280.75      286.24     25.69 o
   2   2  24      248.87      271.51     25.53 o
   3   2  24       55.08       35.55     18.27 o
  -3   3  24       63.13       46.52     17.16 o
  -2   3  24      257.69      270.54     34.67 o
  -1   3  24      181.96      166.81     26.62 o
   0   3  24       25.90       33.79     15.86 o
   1   3  24      192.62      184.59     18.37 o
   2   3  24      271.26      260.78     29.28 o
   3   3  24       64.71       57.92     21.47 o
  -3   4  24       84.37       84.00     24.16 o
  -2   4  24      139.69      139.83     25.85 o
  -1   4  24      253.06      283.50     28.24 o
   0   4  24      254.64      321.75     27.62 o
   1   4  24      228.38      236.77     19.11 o
   2   4  24      116.92      100.81     16.46 o
   3   4  24       75.65       66.14     18.66 o
  -3   5  24      127.39       54.62     48.08 o
  -2   5  24       56.86       59.38     20.47 o
  -1   5  24      203.29      177.76     22.67 o
   0   5  24      179.84      146.44     17.92 o
   1   5  24      218.87      199.35     19.69 o
   2   5  24       68.40       40.92     15.05 o
   3   5  24      142.62       80.21     25.94 o
  -3   6  24       58.61       88.75     39.17 o
  -2   6  24       98.68       70.25     18.76 o
  -1   6  24        4.19       -2.47     14.78 o
   0   6  24      214.12      228.52     22.94 o
   1   6  24        8.10       -2.59     15.12 o
   2   6  24      115.09       86.44     15.48 o
   3   6  24       56.08       90.06     28.88 o
  -3   7  24       38.20       46.48     35.60 o
  -2   7  24       27.02       25.60     20.06 o
  -1   7  24       95.46       80.20     16.05 o
   0   7  24      201.49      182.50     18.65 o
   1   7  24       91.84       93.79     16.23 o
   2   7  24       19.89       19.32     13.66 o
   3   7  24       41.42        6.93     37.86 o
  -2   8  24      107.12       90.69     21.49 o
  -1   8  24      304.29      292.47     34.03 o
   0   8  24        0.30      -15.42     14.53 o
   1   8  24      292.32      320.90     28.52 o
   2   8  24      115.86       89.12     15.25 o
  -2   9  24      158.68      127.11     25.05 o
  -1   9  24      234.49      207.87     21.30 o
   0   9  24      229.34      191.74     18.25 o
   1   9  24      236.74      216.67     23.08 o
   2   9  24      157.63      164.36     18.33 o
  -2  10  24      116.02      187.99     46.12 o
  -1  10  24      108.68       85.26     15.52 o
   0  10  24      202.70      238.29     27.26 o
   1  10  24      105.52       88.79     16.90 o
   2  10  24      128.72      147.64     26.73 o
  -1  11  24      294.08      316.15     27.25 o
   0  11  24        4.89      -10.37     15.80 o
   1  11  24      284.15      234.32     22.49 o
   2  11  24       28.00       19.89     30.26 o
  -1  12  24       43.52       54.42     23.71 o
   0  12  24        4.53       14.20     18.79 o
   1  12  24       41.53       24.71     20.67 o
   0  13  24       21.97       18.86     31.72 o
   1   0  25      110.10       94.54     16.45 o
   2   0  25       24.07       16.45     16.22 o
   3   0  25       19.30       31.46     34.66 o
  -3   1  25      301.36      245.27     67.18 o
  -2   1  25      122.50      116.00     18.40 o
  -1   1  25       43.86       30.72     16.04 o
   0   1  25      692.58      811.38     50.91 o
   1   1  25       43.48       24.68     15.54 o
   2   1  25      119.53       98.65     17.52 o
   3   1  25      289.52      226.61     63.98 o
  -3   2  25      102.07       64.45     38.12 o
  -2   2  25       91.47       70.36     18.71 o
  -1   2  25       79.82       64.69     15.84 o
   0   2  25       40.71       58.99     14.88 o
   1   2  25       86.71       86.03     15.96 o
   2   2  25       76.93       45.72     14.65 o
   3   2  25      101.73       76.85     30.28 o
  -3   3  25      637.07      765.88     68.17 o
  -2   3  25        0.10       -3.14     15.69 o
  -1   3  25      521.61      553.92     48.19 o
   0   3  25      394.35      459.67     33.73 o
   1   3  25      499.78      542.81     40.12 o
   2   3  25        0.54      -21.52     13.07 o
  -3   4  25       51.48       44.26     34.30 o
  -2   4  25       71.94       59.76     17.96 o
  -1   4  25       52.03       44.19     15.30 o
   0   4  25      160.59      131.66     17.07 o
   1   4  25       60.31       69.93     15.83 o
   2   4  25       68.54       52.75     13.94 o
   3   4  25       49.67       15.46     41.06 o
  -2   5  25      217.31      229.43     35.67 o
  -1   5  25       81.02       80.32     16.48 o
   0   5  25      801.22      976.47     67.86 o
   1   5  25       85.43       99.23     16.99 o
   2   5  25      217.55      162.06     27.87 o
  -2   6  25       35.86       11.20     18.63 o
  -1   6  25      104.46       96.93     20.71 o
   0   6  25        1.91       -4.41     13.58 o
   1   6  25       97.65       94.88     15.65 o
   2   6  25       45.14       40.71     14.14 o
  -2   7  25       48.57       48.56     25.13 o
  -1   7  25      274.46      273.93     33.81 o
   0   7  25       43.81       44.07     14.91 o
   1   7  25      261.81      237.16     23.62 o
   2   7  25       33.28       44.37     14.63 o
  -2   8  25        6.85        9.62     28.72 o
  -1   8  25       10.41       19.84     14.78 o
   0   8  25      144.66      153.80     23.73 o
   1   8  25       11.54       14.26     14.42 o
   2   8  25       10.55        0.17     18.19 o
  -1   9  25      155.23      163.63     21.17 o
   0   9  25      276.45      252.06     20.86 o
   1   9  25      174.99      124.90     19.66 o
   2   9  25       65.83       68.62     22.66 o
  -1  10  25      106.00      118.02     26.99 o
   0  10  25       15.88       24.12     17.10 o
   1  10  25       91.18       70.34     15.31 o
  -1  11  25       59.53       40.99     30.21 o
   0  11  25      795.36      996.22     72.77 o
   1  11  25       57.02       71.21     24.93 o
   0  12  25      136.53      218.17     45.59 o
   0   0  26       59.51       57.47     22.00 o
   1   0  26       12.74       22.92     16.53 o
   2   0  26       47.73       10.43     14.89 o
  -2   1  26      213.43      204.04     28.11 o
  -1   1  26      209.34      237.13     28.13 o
   0   1  26        0.81       -3.16     15.36 o
   1   1  26      209.10      223.30     19.27 o
   2   1  26      203.95      156.15     27.54 o
  -2   2  26       13.67        2.47     14.39 o
  -1   2  26       13.07       -4.58     15.51 o
   0   2  26       32.33       30.57     15.78 o
   1   2  26       11.12       -2.50     14.56 o
   2   2  26       10.73        5.04     16.04 o
  -2   3  26      152.58      141.42     16.69 o
  -1   3  26        3.22      -10.68     14.05 o
   0   3  26      415.00      401.31     35.75 o
   1   3  26        5.33        3.16     14.57 o
   2   3  26      171.64      167.64     25.09 o
  -2   4  26      113.97       90.38     24.39 o
  -1   4  26       18.90       27.75     15.35 o
   0   4  26       35.20       30.44     15.47 o
   1   4  26       15.07       17.10     14.04 o
   2   4  26      127.57      105.55     18.16 o
  -2   5  26        0.54       -0.58     25.29 o
  -1   5  26      416.79      456.87     49.87 o
   0   5  26       38.76       22.79     15.04 o
   1   5  26      414.06      485.47     49.05 o
   2   5  26        1.48        1.40     19.57 o
  -2   6  26       87.77       71.78     38.39 o
  -1   6  26        4.95        2.90     16.02 o
   0   6  26       18.56       22.31     14.80 o
   1   6  26        3.28       -4.31     13.74 o
   2   6  26       83.45       56.81     19.51 o
  -1   7  26      291.15      317.22     37.43 o
   0   7  26       50.03       56.07     16.94 o
   1   7  26      288.89      297.70     50.29 o
   2   7  26      146.37      185.02     35.09 o
  -1   8  26      117.53      176.12     47.92 o
   0   8  26        1.07       -2.62     16.43 o
   1   8  26      115.75       88.86     15.64 o
  -1   9  26       40.02       52.68     25.01 o
   0   9  26      394.65      511.41     52.94 o
   1   9  26       32.29       37.45     22.57 o
   0  10  26       35.70       53.39     25.16 o
   1   0  27      338.56      316.52     35.68 o
   2   0  27       71.50       83.11     24.96 o
  -2   1  27       90.07      117.36     33.45 o
  -1   1  27      169.27      153.06     18.52 o
   0   1  27      215.37      204.78     22.31 o
   1   1  27      179.58      175.68     21.76 o
   2   1  27       86.96       84.96     23.98 o
  -2   2  27        3.10       17.39     29.14 o
  -1   2  27      200.65      187.19     19.81 o
   0   2  27       49.18       39.13     14.81 o
   1   2  27      196.02      146.37     28.01 o
   2   2  27        0.61       -0.54     19.92 o
  -2   3  27       18.90       38.36     35.09 o
  -1   3  27      313.32      365.01     38.14 o
   0   3  27        4.62       -4.35     14.01 o
   1   3  27      296.21      380.55     50.19 o
   2   3  27       22.16      -23.00     24.40 o
  -1   4  27      244.33      216.86     24.41 o
   0   4  27      158.67      113.95     21.52 o
   1   4  27      238.63      229.74     33.09 o
   2   4  27       31.77       32.41     24.86 o
  -1   5  27        5.60        3.90     15.87 o
   0   5  27      128.50      126.64     18.18 o
   1   5  27        4.78       -3.41     15.30 o
  -1   6  27       83.50      129.32     48.08 o
   0   6  27        0.34       -7.94     16.37 o
   1   6  27       87.17       67.51     16.13 o
  -1   7  27      260.04      316.64     53.39 o
   0   7  27       62.20       72.25     21.13 o
   1   7  27      242.78      238.24     73.58 o
   0   8  27       44.27       67.78     27.01 o
   0   0  28      379.41      475.96     75.98 o
   1   0  28        0.01      -26.38     21.45 o
  -1   1  28       23.18       24.67     19.71 o
   0   1  28        7.99        8.43     16.23 o
   1   1  28       21.28       32.47     21.97 o
  -1   2  28      118.55       87.20     21.63 o
   0   2  28       11.18        7.24     17.53 o
   1   2  28      106.43      137.79     39.89 o
  -1   3  28       29.56       53.37     31.13 o
   0   3  28       16.37       -0.12     16.64 o
   1   3  28       25.15       19.83     28.59 o
  -1   4  28       65.02       87.45     49.05 o
   0   4  28        0.37      -20.56     20.42 o
   1   4  28       78.21       75.56     39.46 o
   0   5  28        0.65        0.79     22.93 o
   1   5  28      120.26      174.36     57.59 o
   0   6  28      127.91      221.28     66.12 o
 
